# Supplementary material for: Identification of Potential Biomarkers for CAD Using Integrated Expression and Methylation Data
Source: Front Genet. 2020 Sep 9;11:778. doi: 10.3389/fgene.2020.00778 (PMC7509170; doi:10.3389/fgene.2020.00778)
Supplement: TABLE S2 — Full list of DEGs, DMCs, DMGs, and DEMGs. [file Table_2.XLSX]

## Sheet: DEG
DEGs based on GSE42148					DEGs based on GSE71226
Gene name	logFC	pValue			Gene name	logFC	pValue
MYOM2	-2.33801	0.00873746			RP5-1092A3.4	-2.68802	0.0156756
lincRNA:chr10:50217119-50223094_R	-1.87241	0.0112656			MSANTD2	-2.48825	0.000171907
HIST1H2AE	-1.49646	0.0018882			CCDC84	-2.46091	0.00569366
VMO1	-1.42509	0.00491765			CENPK	-2.38556	0.0156644
TMEM213	-1.41957	0.00699119			RASGRP1	-2.28471	0.00480337
A_33_P3320415	-1.40786	0.000905397			UBASH3A	-2.22856	0.0042165
TRGV7	-1.38196	0.00184237			JPX	-2.20545	0.0096959
RNU11	-1.3645	0.00936065			DROSHA	-2.19019	0.000218713
A_33_P3219121	-1.34783	0.00789466			HAUS1	-2.17518	0.0209273
LOC100133758	-1.32096	0.00539407			MTIF2	-2.15431	0.00738283
lincRNA:chr13:52490949-52502949_F	-1.32089	0.0372327			SACS	-2.15354	0.0052811
ADARB2	-1.31112	0.00363284			CHRM3-AS2	-2.15199	0.0184006
A_33_P3304097	-1.29998	0.0394678			HNRNPU-AS1	-2.12987	0.0670907
A_33_P3409575	-1.28449	0.00927154			CTD-2292M16.8	-2.11759	0.00193061
ENST00000333110	-1.26998	0.0124519			GPRASP1	-2.11295	0.00160625
lincRNA:chr13:20177675-20199525_F	-1.26329	0.0452456			ZMYM1	-2.02975	0.00682517
lincRNA:chr4:3650727-3666752_R	-1.25859	8.5e-06			MITD1	-2.01548	0.124779
ENST00000419825	-1.25524	0.0153763			LINC01215	-2.00791	0.00726864
lincRNA:chrX:138956132-138968259_F	-1.23873	0.000244605			TRMT11	-1.99177	0.00189051
lincRNA:chr1:228258277-228268427_R	-1.23755	0.00244628			LOC100131541	-1.96007	0.0372737
LOC283761	-1.2371	1.95e-05			TTC14	-1.95844	0.029912
ENST00000328705	-1.23708	0.00701748			NOG	-1.90299	0.0898123
CTTNBP2	-1.23678	0.0289488			RP4-635E18.8	-1.89171	0.0758562
lincRNA:chr16:88805249-88810399_F	-1.23331	0.000957812			PWAR6	-1.88906	0.00087969
HOXA2	-1.23087	0.0016822			RBM4	-1.88542	0.0233295
LOC440300	-1.22859	5.69e-06			GORAB	-1.88376	0.0100112
SNX31	-1.21206	0.005144			MAPKAPK5	-1.87489	0.00072143
DKFZp434L192	-1.21118	0.0101933			ZC3H12D	-1.83072	0.13179
LOC645249	-1.20811	0.00472654			NOL8	-1.81833	0.0195377
A_33_P3213089	-1.19145	0.00525996			SLTM	-1.81682	0.0241796
CR745709	-1.18478	0.00435132			ZNF439	-1.80213	0.0343497
lincRNA:chr3:154958733-154960913_F	-1.18347	4.02e-05			CCDC91	-1.78354	0.000921339
POM121L8P	-1.17516	0.00515176			ACRC	-1.77204	0.0414179
RAX2	-1.16864	0.00121245			RP5-1074L1.4	-1.75224	0.050572
IFNG	-1.16525	0.00489854			CEP192	-1.75036	0.0105308
hCG_1776018	-1.16479	0.0190588			LOC102606465	-1.7402	0.000443712
SPANXN4	-1.15194	0.00895644			THAP9-AS1	-1.73327	0.0266198
lincRNA:chr2:209390755-209694015_F	-1.14554	0.0359392			BEX2	-1.73199	0.0123539
RFPL4A	-1.14479	0.0345407			LEF1-AS1	-1.71906	0.0021503
RTP4	-1.14391	0.00390328			HMGN3	-1.70681	0.000298393
LOC286087	-1.13971	0.00269162			ALDH8A1	-1.70081	0.001597
LOC728073	-1.13482	0.00650358			TRMT61B	-1.69843	0.000567109
FASLG	-1.13024	0.00394477			EZH2	-1.69073	0.0333364
ANXA13	-1.12685	0.000148013			DDX26B	-1.68613	0.0101928
MUC5AC	-1.12532	0.0248998			RBM6	-1.6848	0.00301694
FAM43A	-1.1224	0.00373484			CCR7	-1.68136	0.10749
LOC253044	-1.11758	0.0051203			SRSF11	-1.67377	0.000798963
DDIT4L	-1.11726	0.00623163			ICE1	-1.66895	0.00572902
HSPB3	-1.11568	0.0115063			MGC12488	-1.64865	0.0811175
lincRNA:chr18:37236475-37243812_F	-1.10728	0.0024951			PLAG1	-1.63877	0.00255061
ZNF540	-1.10725	0.00288748			ZNF700	-1.63631	0.168518
LOC100128437	-1.10031	0.00259254			MASTL	-1.63197	0.000796139
ENST00000374663	-1.09883	0.00240763			ZDHHC6	-1.62534	0.00430111
lincRNA:chr2:162097179-162111204_F	-1.09622	0.0023154			OFD1	-1.61956	0.00535375
ENST00000399869	-1.0953	0.000834198			CXorf65	-1.6031	0.142824
DIRC1	-1.09256	0.00492306			GNL2	-1.59746	0.0106782
lincRNA:chr4:81023076-81028951_R	-1.08805	0.0254183			DMXL1	-1.59392	0.00320597
BCL8	-1.08765	0.023331			RP11-97C16.1	-1.58708	0.0745009
PRB3	-1.08715	0.000694034			PRPF3	-1.58588	0.083571
RPS12	-1.08563	0.000671416			MICU3	-1.57964	0.000512751
lincRNA:chr2:111935979-111945354_R	-1.08366	0.0378566			BTAF1	-1.57696	0.003546
lincRNA:chr13:113549599-113574924_F	-1.07881	0.00057418			EFCAB7	-1.5762	0.00399667
ENST00000397036	-1.07837	0.00152321			ZNF260	-1.57527	0.00636773
lincRNA:chr8:55350297-55366022_F	-1.07748	0.0156497			CTD-2528L19.6	-1.57409	0.0492402
lincRNA:chr5:71679069-71688944_R	-1.06942	0.0257024			LOC202181	-1.56773	0.00195188
ZSWIM3	-1.06064	0.0026671			AGL	-1.5661	0.0119001
lincRNA:chr2:133030255-133039255_R	-1.0523	0.0233895			FCRL1	-1.56486	0.000484603
OR4E2	-1.0489	0.00458843			TCL1A	-1.56436	0.00847123
AQP10	-1.03804	0.0295649			PIGW	-1.56366	0.00322921
OR4N3P	-1.03735	0.00824235			BC041025	-1.56206	0.143943
FPR3	-1.0342	0.0042809			LOC202025	-1.55702	0.0410852
OR7E85P	-1.02766	0.0284438			ZMAT1	-1.5517	0.00468992
ACVRL1	-1.02568	0.0283184			TUBE1	-1.55164	0.000385204
GNG13	-1.01727	0.0182366			ZNF662	-1.54693	0.0305759
ITLN1	-1.01379	0.00901845			RP4-595K12.1	-1.54567	0.0639918
lincRNA:chr22:18404600-18411525_F	-1.01146	0.0193565			ZNF776	-1.54213	0.000576466
ARHGEF10	-1.0112	0.016308			INPP5E	-1.54021	0.0859183
LOC100128300	-1.00623	0.0306763			LOC283357	-1.53906	0.0475035
RIMBP3	-1.00582	0.000573622			NPHP3	-1.53873	0.0459406
lincRNA:chr13:52490949-52502949_R	-1.00501	0.0300524			GVINP1	-1.53376	0.00104856
GSDMA	-1.00372	3.15e-05			AHSA2	-1.52715	0.00463859
lincRNA:chr12:110062492-110075192_F	-1.00058	0.0447022			LINC00342	-1.51618	0.0044732
INS-IGF2	-0.999955	0.0333104			FAM73A	-1.50609	0.00330632
ENST00000382678	-0.999846	0.00530361			BIRC6	-1.50461	0.0251277
lincRNA:chrX:110792894-110849319_F	-0.999144	0.00116528			LRRN3	-1.50285	0.0458847
lincRNA:chr22:25454346-25454817_R	-0.99837	0.00920888			CTB-31O20.2	-1.49732	0.032895
LOC100131046	-0.996842	0.01504			FUNDC1	-1.49526	0.020683
GSTA5	-0.996426	0.0181753			PRPF39	-1.49512	0.0574559
lincRNA:chr2:218130330-218481005_F	-0.991718	0.0337971			MALT1	-1.49031	0.00669487
lincRNA:chr1:177985802-178004377_F	-0.99153	0.000605576			KIAA1598	-1.48853	0.0107217
A_33_P3273911	-0.988154	0.011965			RP4-680D5.8	-1.48852	0.00388358
lincRNA:chr15:39471428-39472241_R	-0.987388	0.0224646			MTERF3	-1.48552	0.0534825
ZMYND12	-0.985858	0.00185984			ZNF83	-1.48458	0.0407886
ANKRD58	-0.984663	0.00180016			LOC101930415	-1.48451	0.125908
ENST00000370504	-0.980566	0.00878832			MIR3682	-1.48308	0.00130204
lincRNA:chr6:111815840-111817068_R	-0.974916	0.0202213			RP11-554J4.1	-1.48275	0.00538425
FLJ37543	-0.974828	0.00594515			C5orf28	-1.48183	0.0414844
LOC441528	-0.971257	0.0433908			NVL	-1.47956	0.00734912
KBTBD6	-0.967394	0.0049782			SHPRH	-1.4754	0.209051
ENST00000380924	-0.966169	0.00557526			KRBOX4	-1.47318	0.0125391
lincRNA:chr16:50673349-50690474_R	-0.963364	0.0381399			MGC24103	-1.47068	0.011182
P2RY6	-0.960931	0.000577021			WHAMM	-1.45711	0.0495567
ENST00000395469	-0.960601	0.0268493			TIGD1	-1.45441	0.0022509
NRXN2	-0.960542	0.000641206			MSS51	-1.45417	0.0302222
lincRNA:chr7:26438338-26533562_F	-0.960313	0.0452794			HACE1	-1.44941	0.101842
NUDCD1	-0.953543	0.0023553			RRP15	-1.44921	0.00778199
C9orf73	-0.948367	0.00458462			ZNF566	-1.44866	0.0428203
ZNF547	-0.948166	0.00130586			FANCL	-1.4485	0.000713811
lincRNA:chr3:88177960-88183660_R	-0.94543	0.00755792			IFT80	-1.44682	0.00700309
ENST00000409285	-0.943613	0.0223091			RIOK1	-1.44445	0.0312903
A_33_P3347658	-0.94228	0.00554713			TSPAN13	-1.44431	0.0132838
lincRNA:chr3:63099369-63110035_F	-0.940397	0.0432475			MTHFD1	-1.44178	0.0380677
lincRNA:chr5:43014835-43017310_F	-0.939039	0.00366261			OSBPL3	-1.43723	0.0372208
TIFAB	-0.937239	0.000308254			TATDN1	-1.42792	0.00888623
lincRNA:chr2:242827102-242835777_R	-0.936734	0.00776766			NSUN5P1	-1.42626	0.0139848
ENST00000323223	-0.93503	0.0143519			TMEM181	-1.42431	0.331307
lincRNA:chr5:148786440-148795471_F	-0.934817	0.00915768			RP3-368A4.6	-1.42373	0.0739964
lincRNA:chr15:25245397-25265969_R	-0.931309	0.000481557			PABPN1	-1.42314	0.0189615
A_24_P194962	-0.930879	0.000804109			ALYREF	-1.41864	0.175167
LOC732435	-0.93024	0.0148422			SS18L1	-1.41227	0.164468
lincRNA:chr3:186880481-186893156_R	-0.928432	0.0183715			GSAP	-1.41224	0.082811
A_33_P3283490	-0.920862	0.0346496			U2SURP	-1.41132	0.0138926
LOC100130168	-0.920469	0.0231219			SLC19A2	-1.41082	0.00625738
LOC646976	-0.920433	0.00332398			EGR1	-1.4083	0.00783258
ZFP30	-0.916605	0.00125598			LOC283588	-1.40736	0.00158511
KIAA1586	-0.915245	0.00889586			TBC1D4	-1.40706	0.0401478
A_33_P3316088	-0.914746	0.00235165			MPHOSPH10	-1.40639	0.00398868
LOC729047	-0.913768	0.0439486			NOP58	-1.40562	0.0566939
lincRNA:chr12:110682267-110688892_R	-0.913645	0.00112653			POLI	-1.40049	0.058278
OR6C76	-0.9133	0.0199777			PRKXP1	-1.4001	0.000417634
ENST00000380735	-0.912853	0.0265871			UBA3	-1.39983	0.0255348
A_33_P3421808	-0.909795	0.0293696			NAE1	-1.39903	0.158293
BX106347	-0.909073	0.0247346			ESF1	-1.39412	0.0269456
LOC100132526	-0.906999	0.0175358			TXK	-1.39359	0.0316366
lincRNA:chr10:46972944-46982894_R	-0.906722	0.0307535			DQ570835	-1.39024	0.0288552
LOC730139	-0.906366	0.0243265			NAP1L3	-1.38985	0.0738411
ENST00000435002	-0.906052	0.0177555			CLK1	-1.38963	0.313411
UNQ5815	-0.906002	0.0221077			NFKBIZ	-1.38496	0.00429224
GTSF1	-0.905148	0.000115912			NCAPD3	-1.38313	0.00785261
LOC253805	-0.90463	0.000812153			RP4-714D9.5	-1.38278	0.00122643
XKR4	-0.902876	0.0214783			ZNF558	-1.38273	0.00752043
ZNF572	-0.900137	0.00676632			BBS10	-1.3812	0.00989305
LINGO2	-0.89966	0.0240789			ATHL1	-1.37856	0.00188831
SLC1A7	-0.899474	0.00968964			ZNF512B	-1.37595	0.039956
SIP1	-0.896218	0.00577407			RNF166	-1.37499	0.0519798
FLJ10088	-0.894515	0.0375978			RP11-395I6.3	-1.37149	0.0108611
LOC100129324	-0.889899	0.0194445			DCTN6	-1.37078	0.123179
GZMB	-0.886796	0.0014261			CTA-390C10.10	-1.37049	0.00607651
GPR182	-0.885594	0.0174115			DBF4	-1.36971	0.0123566
lincRNA:chr7:79088255-79100366_F	-0.88337	0.00840674			TTC13	-1.36882	0.0218865
C11orf64	-0.881636	0.0119734			EIF5B	-1.36779	0.0831283
lincRNA:chr18:37074477-37375327_R	-0.881147	0.00675244			SMARCAD1	-1.36761	0.005735
BBS12	-0.877287	0.00540581			ZNF57	-1.36751	0.000520273
C3orf36	-0.876978	0.0247641			MYO1G	-1.36414	0.281574
lincRNA:chr4:15135577-15211177_F	-0.876593	0.0133883			RP11-199F11.2	-1.36125	0.0204385
A2LD1	-0.876068	0.0359583			DMTF1	-1.35629	0.145945
ENST00000406880	-0.87246	0.0152403			RP11-1094M14.11	-1.35435	0.0559618
KBTBD3	-0.869005	0.00743723			LOC100190986	-1.3513	0.0243886
lincRNA:chr13:44788575-44901875_F	-0.866645	0.00537867			ZNF823	-1.35067	0.00587472
LOC100128825	-0.864881	0.0418636			BLNK	-1.35006	0.00086091
ENST00000338325	-0.864735	0.00354353			CTC-471J1.2	-1.3438	0.00855615
CDKN1C	-0.864619	0.0156594			ATR	-1.34083	0.00646706
L1TD1	-0.864578	0.02922			LOC101929787	-1.34009	0.0286349
lincRNA:chr13:48450924-48481320_F	-0.864467	0.00536234			AC068039.4	-1.33984	0.000477548
AKR1C3	-0.864459	0.00486167			ANKMY2	-1.33638	0.00296172
lincRNA:chr2:241928150-241932728_R	-0.863094	0.0126064			ZNF404	-1.33547	0.055607
KANK4	-0.86304	0.00756901			SGK494	-1.33082	0.00691479
ENST00000398351	-0.862716	0.00991337			SWI5	-1.32748	0.0145123
UBE2DNL	-0.861865	0.00377544			BTBD3	-1.32702	0.043586
lincRNA:chrX:130864569-130871024_F	-0.86153	0.00164124			OTUD6B	-1.32702	0.0167901
PROCR	-0.856857	0.00145037			ABCA5	-1.3268	0.00579018
NAPEPLD	-0.855319	0.000394028			LOC100128108	-1.32637	0.0430494
TPPP3	-0.854245	0.00639768			TXNDC16	-1.326	0.00940929
ENST00000398113	-0.854086	0.0115786			ZNF431	-1.32331	0.043488
FLJ41455	-0.85401	0.0410239			ZNF667-AS1	-1.32011	0.0236046
A_33_P3246995	-0.853628	0.00210121			MAP4K3	-1.31941	0.00798237
LOC284805	-0.850811	0.0175664			ZNF320	-1.31836	0.00257949
CD226	-0.847386	0.0011703			NNT-AS1	-1.31753	0.116329
ZNF683	-0.846877	0.00959473			SCML2	-1.31645	0.222732
ENST00000339021	-0.846853	0.0459129			SMURF2	-1.31609	0.0175137
A_33_P3223860	-0.846079	0.038506			C1orf109	-1.31505	0.00448353
lincRNA:chr15:69951596-69988646_R	-0.845742	0.0391086			ZUFSP	-1.30901	0.0234307
A_33_P3255226	-0.844348	0.0139603			LOC102724356	-1.30655	0.0316693
lincRNA:chr11:114283890-114290440_F	-0.843402	0.00126976			CCAR1	-1.30644	0.085144
FLJ43585	-0.842905	0.0108139			CHKB	-1.30616	0.00847622
ENST00000390286	-0.842035	0.00962293			EOGT	-1.30469	0.00572429
FREM2	-0.84042	0.0146311			PI4KA	-1.30307	0.201842
TMPRSS11F	-0.839372	0.0409133			LOC153682	-1.30287	0.147771
GPR18	-0.839137	0.0016925			USPL1	-1.30236	0.015438
lincRNA:chr8:118756519-118771517_R	-0.838957	0.0132025			LOC642236	-1.30126	0.0271565
lincRNA:chr4:57254043-57259493_F	-0.837684	0.00135978			LOC494150	-1.2998	0.0655815
lincRNA:chr3:162445031-162502906_F	-0.8348	0.0318616			SLC16A10	-1.29933	0.0198833
PRG1	-0.834349	0.0262371			ZFP3	-1.29862	0.00782722
C10orf114	-0.834039	0.00950508			ZNF738	-1.29656	0.0937842
A_33_P3287233	-0.833991	0.00417305			RP4-614O4.12	-1.29644	0.0164724
A_33_P3369716	-0.832721	0.0298449			RPL6	-1.29426	0.0423431
lincRNA:chr18:67664795-67670937_F	-0.832217	0.035777			ZNF300	-1.29088	0.00432031
LOC100129223	-0.830602	0.0201693			PHOSPHO2	-1.28971	0.0798349
SENP8	-0.830381	0.00676188			HAUS3	-1.28843	0.00880878
ZNF816A	-0.829022	0.00119128			PUS7	-1.28466	0.025632
lincRNA:chr17:30701508-30707760_R	-0.827881	0.0449008			CD69	-1.28449	0.00624091
LOC100130729	-0.827317	0.0435019			SMA4	-1.28439	0.0119131
LOC152225	-0.826046	0.0380295			DPH7	-1.28432	0.00178369
DGKK	-0.822404	0.00499772			MS4A14	-1.28294	0.00250107
A_33_P3392350	-0.82233	0.0126169			RP11-5C23.1	-1.28077	0.0132106
NP450512	-0.822038	0.00151527			RP11-319G9.3	-1.27989	0.0229344
TFAP2D	-0.81975	0.00120359			HERC2	-1.27841	0.136764
A_33_P3256888	-0.817946	0.00942096			DENND4B	-1.27699	0.0161118
ENST00000357025	-0.816785	0.00473491			NUP35	-1.27529	0.00254331
ENST00000401491	-0.815018	0.0433877			MPHOSPH9	-1.27224	0.0380565
A_33_P3343412	-0.814874	0.0312819			ACCS	-1.27054	0.00628984
lincRNA:chr21:44922353-44923757_R	-0.814047	0.00927052			LOC284837	-1.27028	0.0807729
A_33_P3344297	-0.812718	0.0279502			GOLGA8N	-1.26959	0.214203
BQ879989	-0.81257	0.00519746			LOC221272	-1.2695	0.00611981
ENST00000312756	-0.811778	0.0230483			RP11-676J12.4	-1.26845	0.00599295
lincRNA:chr4:120989952-120996677_R	-0.80772	0.035887			TRMT13	-1.26614	0.186861
PTGDS	-0.807526	0.030847			PNN	-1.26573	0.0775073
PEX12	-0.806855	0.00365597			TMEM160	-1.26418	0.178044
RLN1	-0.80637	0.00461867			ZFP69	-1.26147	0.0681322
ENST00000375577	-0.805664	0.00291305			FAM216A	-1.26137	0.0082446
lincRNA:chr7:22610674-22610775_F	-0.804851	0.0135613			CTC-523E23.1	-1.26121	0.0171239
THNSL1	-0.804643	0.0045079			OMA1	-1.26024	0.0189979
lincRNA:chr2:9712799-9722024_F	-0.803955	4.84e-05			RP11-395N3.1	-1.25749	0.14503
lincRNA:chr6:85326131-85332581_F	-0.803224	0.0213485			GIN1	-1.25739	0.0153791
lincRNA:chr12:30728583-30756908_R	-0.802345	0.0125622			CDC7	-1.25705	0.0571116
ENST00000382445	-0.800831	0.0275197			ZNF542P	-1.25656	0.0594706
LOC100130935	-0.800472	0.013769			PPP1R3E	-1.25527	0.0778486
LOC100130644	-0.800108	0.0359123			SDR39U1	-1.25191	0.0244943
ANKRD46	-0.798633	0.000948667			ZNF767P	-1.24907	0.0160319
WNT9A	-0.798528	0.0146288			RP11-488L18.10	-1.24907	0.0876628
LOC647309	-0.797164	0.0350797			NMT2	-1.248	0.0366037
lincRNA:chr5:1175655-1176253_R	-0.797024	0.00902772			CENPC	-1.24682	0.109657
ADAM20	-0.796472	0.03326			ZNF121	-1.24647	0.229388
AIM2	-0.796137	0.0406625			XAF1	-1.24564	0.0046161
A_33_P3357227	-0.795958	0.0325973			ITGB3BP	-1.24529	0.0404841
A_33_P3349761	-0.795901	0.0016925			TCEAL4	-1.24421	0.0766444
lincRNA:chr10:119266785-119280310_R	-0.793823	0.00569036			STRBP	-1.24394	0.0570008
LOC729986	-0.792598	0.00558813			UPF3B	-1.24382	0.000690177
ZNF91	-0.791807	0.0017249			CAPN3	-1.24202	0.04443
LCMT2	-0.791264	0.00110203			ILF3-AS1	-1.24179	0.203607
A_33_P3280009	-0.789756	0.0340458			USP9Y	-1.24134	0.166852
SH2D1B	-0.788208	0.0283092			NCEH1	-1.24102	0.0563635
DKFZp547J222	-0.787852	0.0451129			LINC00847	-1.24047	0.126073
lincRNA:chr8:92071874-92082224_R	-0.787172	0.0095838			GPX7	-1.24025	0.042349
ENST00000399057	-0.786252	0.0121407			EIF3C	-1.23957	0.0160631
ENST00000405431	-0.786129	0.0261651			CFDP1	-1.23888	0.026017
lincRNA:chr20:37054632-37055125_F	-0.784443	0.00561978			LOC389765	-1.23807	0.00670533
lincRNA:chr21:19289079-19317229_R	-0.784104	0.0462107			PPRC1	-1.23747	0.0568341
LOC100130817	-0.782513	0.0321637			THEM4	-1.23741	0.115602
A_33_P3236778	-0.781505	0.00408161			CCDC66	-1.23705	0.0156375
LOC100133083	-0.78133	0.0463282			CWC22	-1.23554	0.0448366
LOC100131043	-0.781191	0.03407			CDK5RAP3	-1.23546	0.103011
OR1K1	-0.781169	0.0161393			RP11-127B20.2	-1.2327	0.0387353
lincRNA:chr8:126718218-126979293_F	-0.780739	0.0198522			PIGU	-1.23163	0.0485277
CDRT15L1	-0.780424	0.0076644			ZNF136	-1.23122	0.0697431
lincRNA:chr1:238631677-238645627_R	-0.78007	0.0183872			NLRC5	-1.23087	0.0706908
lincRNA:chr9:33011575-33024766_R	-0.779995	0.0196494			WDR75	-1.23034	0.00991875
ZNF616	-0.779878	0.000672378			MAN1C1	-1.22972	0.0135175
LOC643008	-0.779711	0.0034376			ZNF224	-1.22599	0.055425
C6orf203	-0.778643	0.00119398			NIPSNAP3A	-1.22411	0.0971286
lincRNA:chr18:33016877-33028102_F	-0.778039	0.0367219			MRPS9	-1.22304	0.110058
DCDC1	-0.777796	0.00966413			CEP290	-1.2221	0.0298717
lincRNA:chr12:46826133-46974783_F	-0.77462	0.0013524			RP11-403P17.4	-1.21983	0.196398
A_33_P3380006	-0.772423	0.0340324			LACTB2	-1.21943	0.07306
lincRNA:chr20:10967322-10972446_F	-0.771636	0.0268577			ZNF680	-1.21852	0.00308186
lincRNA:chr2:238021286-238040461_R	-0.76992	0.0350477			USP53	-1.21651	0.0619678
lincRNA:chrX:53123377-53153028_F	-0.768827	0.0480118			C11orf80	-1.21557	0.00479017
MMAA	-0.767539	0.00201483			ZRANB2	-1.21402	0.00319233
ZNF69	-0.765768	0.012162			FAM171A1	-1.21366	0.0208808
ANKRD56	-0.764868	0.047899			APOL3	-1.21359	0.00789183
LOC100130017	-0.764475	0.00382389			BC062753	-1.21342	0.0265635
SNAR-B2	-0.762689	0.0473216			CAAP1	-1.21315	0.0827104
KIR3DL3	-0.761923	0.00524069			RUNX1-IT1	-1.21281	0.209696
lincRNA:chr3:156893012-156957752_F	-0.761487	0.00639934			ERCC3	-1.21139	0.0430933
LOC100131821	-0.760291	0.0114468			ZNF708	-1.20935	0.0240103
HILS1	-0.760221	0.00611362			CNTRL	-1.20386	0.0211567
LOC651868	-0.75966	0.0491642			PRO0471	-1.20122	0.00265399
lincRNA:chr11:33712374-33718199_R	-0.759052	0.00886129			EIF3J-AS1	-1.19986	0.0265423
A_33_P3406547	-0.758788	0.0119323			ELOVL2-AS1	-1.19849	0.0457256
LOC100129700	-0.75815	0.00117783			PIGH	-1.19796	0.018001
C17orf64	-0.757801	0.00505988			CRYBG3	-1.19691	0.0989516
A_33_P3362239	-0.757023	0.0430001			DDX55	-1.19623	0.0728819
A_24_P33552	-0.755943	0.0003647			CD96	-1.19535	0.0226286
LOC100130097	-0.755492	0.0392681			RP11-846E15.4	-1.19535	0.190912
A_32_P5568	-0.75543	0.00641265			GMNN	-1.19126	0.00354925
SPRR4	-0.754065	0.0290981			FAIM	-1.19005	0.0394396
lincRNA:chr11:119369481-119371336_F	-0.754058	0.00545824			LIN54	-1.18825	0.101839
ENST00000447682	-0.753611	0.0131227			MTERF2	-1.18678	0.0212713
lincRNA:chr16:58783541-59142878_F	-0.753275	0.027722			IL4R	-1.18636	0.0163966
KCNE3	-0.752776	0.0179456			SNORD89	-1.18533	0.0677883
A_33_P3227661	-0.752704	0.0223211			METTL3	-1.18516	0.0434588
THAP10	-0.752512	0.00659651			RP11-819C21.1	-1.18475	0.00102418
LOC728317	-0.751937	0.033465			EXOC1	-1.1832	0.00451169
CCDC124	-0.751382	0.0085663			ERP27	-1.18261	0.0238294
A_33_P3384265	-0.74909	0.0261377			RP1-102H19.8	-1.18	0.0443353
ENST00000397136	-0.749018	0.01999			PRKY	-1.17795	0.13473
hCG_1645727	-0.74761	0.000112376			SESN1	-1.17755	0.00574564
HIST1H4B	-0.747224	0.0176866			ZNF782	-1.17639	0.0488368
OR5H2	-0.747018	0.0074227			ZC3H8	-1.17276	0.00431401
lincRNA:chr12:52225083-52240408_R	-0.746316	0.00141917			PPWD1	-1.17154	0.0941726
LOC645978	-0.745939	0.0263513			OBFC1	-1.17009	0.00115369
lincRNA:chr7:39657750-39662750_R	-0.745069	0.0355647			ZNF32	-1.16976	0.0277742
ENST00000332595	-0.744265	0.0262875			RP11-271C24.3	-1.16742	0.114849
THAP2	-0.743453	0.0138451			SAMD9L	-1.16738	0.014866
lincRNA:chr1:116622752-116628152_F	-0.742732	0.00226107			PMS2P5	-1.16732	0.205177
MS4A7	-0.742422	0.00182491			LOC100272216	-1.16582	0.066996
AWAT1	-0.741274	0.00905575			HAUS6	-1.1657	0.0263894
lincRNA:chr5:10168913-10169118_F	-0.740978	0.00833137			ZNF600	-1.16466	0.232055
ENST00000391469	-0.740725	0.00848277			VAMP1	-1.16381	0.00167484
lincRNA:chr12:66191931-66192327_R	-0.739782	0.0063069			SENP6	-1.16314	0.115899
PRR5L	-0.739285	0.00226397			REV3L	-1.16217	0.00906286
lincRNA:chr12:1612439-1613590_F	-0.737145	0.00492785			TIGD7	-1.16032	0.00308908
PANK1	-0.735715	0.0104786			CRTC3	-1.16019	0.0173657
lincRNA:chr2:184032455-184084780_R	-0.735705	0.0463097			RP11-631N16.2	-1.15953	0.00303502
RP3-398D13.1	-0.735462	0.0136841			LHX4-AS1	-1.15906	0.0365475
FAM81A	-0.735138	0.0365891			PNISR	-1.15865	0.090474
lincRNA:chr5:124738151-124748189_F	-0.734172	0.00145515			ZNF140	-1.15467	0.0148493
C1orf173	-0.734123	0.0442038			KIAA1407	-1.15403	0.00129682
ZNF675	-0.734047	0.0120641			LOC100996740	-1.15369	0.0182077
TMEM140	-0.733867	0.0280669			ZNF137P	-1.15283	0.0157323
ENST00000390361	-0.732716	0.0247539			ZAP70	-1.15273	0.195077
OR6P1	-0.732453	0.00617761			NACA	-1.15144	0.00492859
A_33_P3407606	-0.73189	0.0139075			METTL21A	-1.15092	0.00758337
AK125749	-0.731262	0.0216548			GLYATL1	-1.15062	0.0531075
lincRNA:chr3:156455706-156471081_F	-0.731091	0.00684616			PARP15	-1.15016	0.0154146
hCG_2045089	-0.730293	0.0263501			NFATC2IP	-1.15009	0.0451047
PLA2G2E	-0.728848	0.0283488			HIBCH	-1.14954	0.100969
LOC100289649	-0.727507	0.0262231			FAM214A	-1.14899	0.0493962
ZNF564	-0.727222	0.00145947			ZNF432	-1.14841	0.0427297
lincRNA:chrX:65009725-65085200_R	-0.726856	0.00107784			LOC153577	-1.14779	0.0936765
QSER1	-0.723057	0.00890207			ANAPC4	-1.14712	0.0279405
lincRNA:chr4:128758375-128769050_R	-0.722971	0.00371427			UHRF2	-1.14641	0.0493928
TNC	-0.721839	0.0047576			ZNF266	-1.14574	0.251492
lincRNA:chr14:56163972-56175072_F	-0.720569	0.0160065			RNF157-AS1	-1.14519	0.0497112
lincRNA:chr5:38025798-38184036_R	-0.720443	0.000175535			LOC374443	-1.14499	0.00245218
A_33_P3280412	-0.719677	0.0119829			CELF6	-1.14445	0.012037
lincRNA:chr3:88108535-88125594_R	-0.718829	0.00966039			ZNF587B	-1.13977	0.0157129
A_33_P3222429	-0.71879	0.0344869			AL833181	-1.13965	0.0615674
BBS10	-0.718602	0.017032			ZFP62	-1.13825	0.184124
ZNF19	-0.718152	0.000396672			TBC1D10C	-1.13753	0.0356877
C5orf53	-0.718035	0.029556			TTC39B	-1.13724	0.0170731
C6orf170	-0.718014	0.0243585			RASA1	-1.13595	0.152954
GNG11	-0.714697	0.0486843			ZNF682	-1.13585	0.00282996
SH2D2A	-0.714603	0.000677226			ZNF26	-1.13395	0.00450695
lincRNA:chr2:10696899-10710849_F	-0.714157	0.00199862			RP4-813F11.4	-1.13303	0.0186261
PIH1D2	-0.71367	0.0213159			NSRP1	-1.1318	0.0113396
KLKBL4	-0.712724	0.0368788			MOB1B	-1.13112	0.340032
HIST1H4L	-0.712387	0.0296147			MGA	-1.13106	0.0086357
PARS2	-0.712219	0.00495108			NOM1	-1.12745	0.0737036
ZNF613	-0.712011	0.00137599			ZNF529	-1.12686	0.0147591
lincRNA:chrX:135994109-136086359_F	-0.711617	0.0418987			ENOSF1	-1.12683	0.00768283
lincRNA:chrX:64808260-64845760_F	-0.711568	0.022889			ZNF813	-1.12673	0.0644373
BCDIN3D	-0.71139	0.000680533			YEATS4	-1.1258	0.174118
ENST00000348639	-0.710384	0.0346359			N4BP2	-1.12485	0.0462527
LOC100131850	-0.70932	0.0106254			TTC7B	-1.12468	0.128878
GBP3	-0.708171	0.00367512			CLEC2D	-1.12381	0.190248
LOC729678	-0.708161	0.00194262			SLX4IP	-1.12362	0.00139003
lincRNA:chr2:58654933-59152836_F	-0.708155	0.00993855			PM20D2	-1.12318	0.00287454
MYOZ3	-0.707006	0.0246237			ZNF420	-1.12302	0.143249
CFLP1	-0.706397	0.0155986			JMY	-1.1222	0.00521025
lincRNA:chr1:193223802-193237952_R	-0.705335	0.0259391			TSPYL4	-1.12155	0.00637348
lincRNA:chr20:37079045-37079564_R	-0.705231	0.00622408			PPP1R12A	-1.11965	0.140574
EBF2	-0.704961	0.0282305			UPF2	-1.11949	0.0212799
ICAM4	-0.703637	0.0194813			GOLGA8A	-1.11884	0.101537
PCDHA12	-0.703275	0.0195749			GNPAT	-1.11866	0.127538
MEG8	-0.703225	0.0261244			LOC338620	-1.11704	0.000869197
MT1E	-0.702707	0.0335616			CTC-428G20.3	-1.11693	0.0164173
ENST00000369122	-0.702566	0.011465			SCARNA15	-1.11625	0.00832751
ATP6V0A4	-0.702024	0.000391778			PPIL4	-1.11575	0.296336
ZNF433	-0.701885	0.048488			CD160	-1.11498	0.030545
lincRNA:chr2:62814221-62825121_R	-0.700626	0.00101108			LRRC37A4P	-1.11404	0.123781
MT1B	-0.699288	0.036651			ANKRA2	-1.11379	0.00164157
A_33_P3401179	-0.698857	0.0226305			DFNB59	-1.1137	0.0595162
lincRNA:chr7:135680310-135951808_R	-0.697316	0.000220697			LSM5	-1.11349	0.138373
LOC643441	-0.696752	0.0161025			LOH12CR1	-1.11288	0.0564031
SERPINA10	-0.696331	0.0166627			CTSK	-1.11114	0.0135443
A_33_P3233085	-0.695502	0.0165153			MIA3	-1.11068	0.00436265
lincRNA:chr12:62997683-63015308_R	-0.69522	0.0430629			ARHGEF3	-1.10853	0.00143217
lincRNA:chrX:102094835-102120597_F	-0.693674	0.00135506			RINT1	-1.10799	0.171047
LOC146795	-0.691887	0.0446503			NHLRC3	-1.1073	0.0668504
LOC100288600	-0.691699	0.0316801			TOP2B	-1.10628	0.0128554
hCG_1814486	-0.690886	0.0404517			CD72	-1.10588	0.123242
APOL5	-0.690087	0.0200201			WRN	-1.10551	0.00513919
ENST00000378281	-0.689609	0.0092951			RP1-93H18.6	-1.10305	0.0867031
TMEM114	-0.688834	0.0141355			GIMAP7	-1.10159	0.291735
A_33_P3315074	-0.688476	0.0218152			MIAT	-1.10146	0.211891
EPHB3	-0.686348	0.0102339			LCOR	-1.10124	0.209904
A_24_P41939	-0.685085	0.0259634			PNPT1	-1.10087	0.0871951
PTCRA	-0.684915	0.0345833			TIMM9	-1.10067	0.00917814
lincRNA:chr5:67086094-67113044_R	-0.684106	0.000844739			MTRF1	-1.10058	0.0759362
A_33_P3257179	-0.683923	0.00194105			DGKA	-1.09939	0.261839
TMSB4X	-0.683278	0.0250126			ALMS1	-1.09857	0.0520315
ZNF100	-0.683238	0.00876151			PKD2	-1.09799	0.0369311
FAM50B	-0.683192	0.000810478			ZNF514	-1.09799	0.114939
lincRNA:chr2:40946996-41235296_F	-0.682185	0.0104273			EMC2	-1.09731	0.275564
LOC284108	-0.681797	0.0256855			RP11-112J3.16	-1.097	0.0750814
CETN3	-0.680664	0.00444637			GK5	-1.09682	0.036961
A_33_P3248943	-0.679392	0.00137196			BEX4	-1.09671	0.338192
lincRNA:chr11:508000-516800_F	-0.678959	0.00406383			GLCE	-1.0965	0.0386195
C14orf115	-0.678537	0.0225561			CRY1	-1.09644	0.152175
LOC100132078	-0.678122	0.0296294			ATG14	-1.09637	0.00892438
LOC100133065	-0.677757	0.0029068			BACH2	-1.09613	0.00144124
LOC100130298	-0.676918	0.000601949			KTN1	-1.09227	0.0831451
HSPA1B	-0.67649	0.0314825			EIF3L	-1.09172	0.108817
A2BP1	-0.67638	0.0138359			PRMT3	-1.09134	0.211026
ZNF431	-0.676322	0.0335604			INTS2	-1.0911	0.210446
KIR2DL2	-0.676315	0.0286859			RUSC1-AS1	-1.09047	0.0228835
A_33_P3327300	-0.676267	0.00566459			AP001462.6	-1.09019	0.0227487
lincRNA:chr10:134136360-134144210_F	-0.675992	0.00235329			RP11-248J18.3	-1.09006	0.00921957
LOC100127988	-0.675307	0.0166699			PRPS2	-1.08993	0.197614
ENST00000367690	-0.674815	0.0342434			BBS7	-1.08628	0.0165253
ENST00000400512	-0.674244	0.0150993			FASTKD1	-1.08551	0.0207905
TTTY22	-0.673991	0.011436			PLA2G7	-1.08536	0.0177673
lincRNA:chr6:169113703-169114065_F	-0.672642	0.0471735			NAA16	-1.08481	0.0884117
JAKMIP3	-0.672383	0.0402702			PHF10	-1.08397	0.0929879
LOC100127989	-0.672301	0.0334827			CCR5	-1.08366	0.11201
SLC5A3	-0.672258	0.000816754			ANXA2R	-1.08333	0.0192772
RNF186	-0.672124	0.0401736			SFXN1	-1.08313	0.00228809
lincRNA:chr2:38365721-38446521_F	-0.672012	0.0187675			LOC153684	-1.08215	0.037714
MAMSTR	-0.671257	0.00369989			IFI44	-1.08175	0.0796081
lincRNA:chr3:183171434-183173226_F	-0.670717	0.000104588			VPS13A	-1.08168	0.0355281
C16orf88	-0.67031	0.0305907			WDR5B	-1.08076	0.0174799
ACOT12	-0.669988	0.03774			USP16	-1.08067	0.109359
PHYHIPL	-0.669712	0.0156851			ZNF468	-1.0805	0.0386878
C21orf15	-0.668969	0.0113472			METTL17	-1.07997	0.0306692
ENST00000402499	-0.668541	0.0239972			METTL2B	-1.07646	0.0615889
LOC387647	-0.667328	0.0042356			S100PBP	-1.07509	0.0843367
PATE2	-0.666683	0.0366893			FLJ31306	-1.07502	0.139356
IGLON5	-0.666171	0.0259877			LINC-PINT	-1.074	0.00762841
ENST00000376699	-0.665805	0.0291602			RP11-226L15.5	-1.0729	0.044328
lincRNA:chr9:114967654-114975997_F	-0.665517	0.00979026			LOC100506606	-1.07231	0.0244252
lincRNA:chr21:38004978-38005426_R	-0.66546	0.0318542			LLPH	-1.07027	0.0294976
XCL1	-0.664677	0.0141388			ZNF658	-1.0701	0.0265114
LOC440896	-0.664654	0.00090383			PAXIP1	-1.06954	0.06541
RP11-526D8.7	-0.66435	0.0461555			RABGEF1	-1.06948	0.166993
C9orf96	-0.662688	0.00978584			E2F5	-1.0692	0.00593676
ENST00000498155	-0.66229	0.0243316			THOC2	-1.06917	0.0239773
lincRNA:chrX:68147000-68166900_R	-0.662098	0.0294033			DGKD	-1.06819	0.0761644
ENST00000313266	-0.662007	0.0117815			FAM179B	-1.06672	0.047966
ZNF239	-0.661243	0.00972479			AC006129.2	-1.06563	0.189338
lincRNA:chrX:73164162-73289160_F	-0.661184	0.0393205			MRPL46	-1.06543	0.00550346
OPN5	-0.660465	0.00504269			PRPF4B	-1.06415	0.0927925
SLC35D3	-0.659578	0.0412709			SNRNP200	-1.06248	0.212239
SLC41A2	-0.659169	0.00869721			FAM178A	-1.06099	0.0533417
lincRNA:chr18:53693827-53705002_F	-0.658375	0.0251752			MSH2	-1.06028	0.163999
ENST00000304105	-0.656903	0.03191			FCGBP	-1.06018	0.0428669
lincRNA:chr3:136738660-136787685_F	-0.656607	0.0389631			LUC7L	-1.06013	0.0688366
ZNF649	-0.656517	0.0269324			EID2B	-1.05906	0.102907
PPP1R14D	-0.65557	0.0371393			YTHDF1	-1.05762	0.00531285
TRPC1	-0.655343	0.00833657			SNX9	-1.05753	0.157398
ZNF735	-0.655188	0.0124653			DPYS	-1.05719	0.00750038
PID1	-0.655166	0.0236239			ZNF623	-1.05702	0.161183
C2orf44	-0.654924	0.00849084			ZSCAN21	-1.05695	0.0115819
ZNF79	-0.654742	0.000588692			PAXIP1-AS1	-1.05426	0.210129
lincRNA:chr18:53709435-53763540_R	-0.65427	0.00734438			MIR3916	-1.05422	0.00698166
LOC100131129	-0.653325	0.0470427			KIAA0196	-1.05363	0.0811349
LOC221814	-0.652822	0.0197513			PBX4	-1.05354	0.0354322
C1orf25	-0.652306	0.0204512			VRK1	-1.05327	0.012952
GIMAP8	-0.651462	0.0295778			PAN3	-1.05276	0.0137127
lincRNA:chr9:118701880-118718967_F	-0.650964	0.0174525			ACAD8	-1.05119	0.0172243
DEFB103A	-0.650285	0.0403731			GXYLT1	-1.05018	0.0077077
A_33_P3332997	-0.649894	0.0147991			EPB41L4A-AS1	-1.04998	0.00707343
TPTE2	-0.649883	0.0278818			CSTF3	-1.04998	0.0288018
TRIM13	-0.649466	0.00682767			CEP95	-1.04976	0.0371027
C5orf54	-0.649205	0.030025			ZCCHC11	-1.04973	0.0631312
lincRNA:chr18:67664795-67670937_R	-0.648926	0.00483459			RP11-732A19.1	-1.04659	0.0956031
lincRNA:chr8:145986196-145991421_F	-0.648828	0.0443653			LOC100289333	-1.04611	0.356634
VIT	-0.64818	0.0280052			ZNF559	-1.04593	0.235748
KRTAP20-4	-0.647365	0.019731			SF3A3	-1.04553	0.00603162
LOC643072	-0.646767	0.0284035			ZNF638	-1.04502	0.0104519
LOC100131825	-0.646133	0.0178826			CTC-444N24.11	-1.04454	0.115305
DOCK4	-0.645705	0.0337171			ENO2	-1.04436	0.152057
AQP7	-0.644974	0.0119055			ZBTB20	-1.04403	0.0700801
lincRNA:chr2:3579550-3585150_R	-0.644952	0.00316091			ZNF785	-1.04338	0.144359
KIR2DS2	-0.644647	0.0230327			POMT1	-1.04252	0.00877816
A_24_P392230	-0.644572	0.0366373			AC083949.1	-1.04245	0.00325579
lincRNA:chr2:124608098-124608272_R	-0.643827	0.0146623			UBE4A	-1.04151	0.0110005
ENST00000404289	-0.64379	0.0341165			2020-09-01	-1.04106	0.218339
lincRNA:chr2:3579808-3584429_R	-0.642684	0.0418317			PRKX	-1.0401	0.261945
FOXA3	-0.642514	0.00528808			TRAPPC6B	-1.03956	0.0930976
lincRNA:chr17:13949725-13960875_F	-0.642022	0.0154939			CCDC104	-1.03907	0.254976
LOC100128737	-0.641842	0.027514			LOC101929734	-1.03884	0.0322387
lincRNA:chr12:112757053-112819896_F	-0.641685	0.0450532			CCDC112	-1.03832	0.00141596
C1orf63	-0.641454	0.0193334			NDUFA12	-1.03775	0.00259544
BE468260	-0.641433	0.0131497			POP5	-1.03557	0.150889
UBFD1	-0.640532	0.000902511			LINC00094	-1.03535	0.0153151
LOC100131315	-0.640221	0.036124			CHD1	-1.03423	0.173706
A_33_P3297452	-0.640028	0.000123013			EBAG9	-1.03394	0.00558043
UNC5A	-0.638398	0.0174549			RGS17	-1.03384	0.273656
LOC729426	-0.638203	0.0110642			MTO1	-1.03379	0.0135346
DENND2D	-0.636284	0.00018712			WDR11	-1.03289	0.0976003
lincRNA:chr1:144527318-144551393_F	-0.63564	0.00904208			UTP3	-1.03264	0.111574
KIAA1279	-0.635456	0.0120272			RAB39B	-1.03225	0.0417657
THAP6	-0.635279	0.0128475			AF289551	-1.03214	0.0147489
LOC100129200	-0.635267	0.00136292			IRX3	-1.03161	0.0189194
ENST00000380859	-0.635029	0.0283433			IFI44L	-1.03089	0.204278
lincRNA:chr19:11762275-11767738_R	-0.634856	5.13e-05			C9orf41	-1.03087	0.00599363
CDH16	-0.634425	0.0304164			FUBP3	-1.03081	0.149314
lincRNA:chr2:216635205-216635568_R	-0.633609	0.00458245			RP11-747H7.3	-1.03058	0.205983
ESX1	-0.633597	0.00720165			LPIN1	-1.02964	0.0145569
SOCS4	-0.633474	0.00478886			ZBTB41	-1.02964	0.0245071
PLEKHF1	-0.631302	0.0394792			GPALPP1	-1.0295	0.0890893
CMKLR1	-0.630937	0.00367136			RPF2	-1.02899	0.148512
LOC441493	-0.630347	0.0163463			GOLGA4	-1.02828	0.04545
SERPINI2	-0.62956	0.0482815			PRKRA	-1.02757	0.178685
C2orf88	-0.629324	0.0455865			AK025288	-1.02745	0.0293182
TMEM60	-0.629025	0.00531214			ANKHD1	-1.02672	0.155056
SHC3	-0.628678	0.0460114			FUBP1	-1.02648	0.0157162
LOC100129125	-0.62861	0.0194052			TAF3	-1.02613	0.00169499
PRMT6	-0.627814	0.00212437			HPS5	-1.02587	0.30806
ZNF259P	-0.627707	0.0487112			PRKCQ-AS1	-1.02586	0.0416349
ENST00000396880	-0.626351	0.0281564			METAP2	-1.02575	0.0751229
lincRNA:chr2:156877046-157111432_R	-0.626086	0.0329223			ZFP90	-1.02554	0.0687331
lincRNA:chr6:85200406-85205831_F	-0.624135	0.0313506			CEP135	-1.02553	0.0225954
GEMIN6	-0.623504	0.00540627			KLHL5	-1.02445	0.152995
lincRNA:chr2:878560-878991_F	-0.622611	0.0186873			ITGAE	-1.02379	0.0208776
lincRNA:chr7:77313167-77314620_F	-0.622206	0.0456844			AF520793	-1.02327	0.0794339
lincRNA:chr11:28373636-28373861_F	-0.621646	0.00900507			ZNF721	-1.02325	0.0912471
A_33_P3411384	-0.621392	0.00529471			RP4-575N6.5	-1.02257	0.277485
DBT	-0.620158	0.00483708			MCCC1	-1.02225	0.0283954
SDR42E1	-0.618962	0.0124411			BPTF	-1.02174	0.0571054
A_33_P3265260	-0.618903	0.0195582			NAA40	-1.0208	0.00362661
KCNJ9	-0.618811	0.0179705			HNRNPA2B1	-1.02036	0.0544146
lincRNA:chr7:22603825-22730864_F	-0.617545	0.04369			SEC14L1P1	-1.01926	0.129061
A_33_P3311917	-0.617376	0.028229			SNX14	-1.01863	0.0850146
ENST00000402170	-0.617082	0.0403126			AMZ2	-1.01809	0.0766997
LOC100287092	-0.616688	0.0380867			ZNF280C	-1.01803	0.0106755
lincRNA:chr3:106619835-106630535_R	-0.61621	0.0147326			ODF2L	-1.01777	0.0234148
MGC44328	-0.616206	0.0253488			DHFRL1	-1.01688	0.0292986
ZC3H10	-0.616203	0.00305646			CTD-3025N20.3	-1.01629	0.0658116
lincRNA:chr2:67148641-67149622_R	-0.615093	0.0483337			DMXL2	-1.01562	0.0456135
ENST00000390466	-0.613392	0.045093			FLVCR1	-1.01541	0.0250605
lincRNA:chr20:37049482-37049747_F	-0.61337	0.0232336			CRIM1	-1.01517	0.225288
LOC100131346	-0.612975	0.0408011			NSUN6	-1.01499	0.0668863
ENST00000378592	-0.612882	0.039852			ZNF226	-1.0148	0.00547416
MGAT2	-0.612715	0.00241018			EVL	-1.01478	0.272197
lincRNA:chr7:96292589-96310764_R	-0.612366	0.00926817			TRIM5	-1.01467	0.00970691
lincRNA:chr13:27831250-27836500_R	-0.611466	0.00810777			SLC38A9	-1.01276	0.0304468
ENPP4	-0.610834	0.00887147			AP000347.2	-1.01244	0.204768
ZNF350	-0.61066	0.0238771			KBTBD8	-1.01243	0.043682
LOC402382	-0.610617	0.0354212			C6orf136	-1.01213	0.13065
C5orf58	-0.610236	0.00336118			ZFP14	-1.01201	0.00437275
SIT1	-0.610231	0.0197328			RP11-395B7.7	-1.01201	0.227862
lincRNA:chr11:134350738-134373155_F	-0.609421	0.0306776			TUFT1	-1.01089	0.0556017
ENST00000398625	-0.608761	0.00136301			SLC46A3	-1.01086	0.0269697
ZNF175	-0.608498	0.0176206			ARGLU1	-1.00964	0.114779
lincRNA:chr8:118680044-118747269_F	-0.608405	0.00340484			GABPB1-AS1	-1.00904	0.0235778
lincRNA:chr1:94159362-94171362_R	-0.606834	0.00149176			RBM39	-1.00849	0.0754092
POM121L9P	-0.606646	0.0403689			ZNF493	-1.00763	0.0118275
LOC730351	-0.606433	0.022713			DNMT1	-1.00724	0.0957615
CBR1	-0.606298	0.0124586			RPL29	-1.00711	0.27909
ZNF831	-0.605422	0.00182321			CCDC186	-1.00674	0.0129954
NAT12	-0.604808	0.00885193			LINC00926	-1.00564	0.0331942
LOC100127925	-0.604565	0.0366465			LOC339568	-1.00502	0.297144
COL10A1	-0.604412	0.00721045			HLTF	-1.00437	0.0728946
lincRNA:chr1:234832827-234840927_F	-0.603871	0.0272349			OGT	-1.0043	0.0914004
lincRNA:chr1:37858538-37892338_R	-0.603831	0.02479			CLK2	-1.00367	0.0548522
lincRNA:chr9:114435054-114447929_F	-0.603744	0.00184828			ACTL6A	-1.00254	0.245681
METRN	-0.603519	0.0233845			SEH1L	-1.00247	0.0966892
OR2T33	-0.603377	0.0277574			LOC100287896	-1.00186	0.0113306
HSPH1	-0.602864	0.00074195			ARID4A	-1.00144	0.0975149
lincRNA:chr2:232250156-232258431_F	-0.602455	0.0363368			PUS3	-1.00116	0.0334808
LOC220980	-0.602439	0.0242315			RBBP7	-1.00113	0.0177167
A_33_P3230578	-0.602395	0.0425622			TDG	-0.99932	0.0344832
ZNF92	-0.60205	0.00312614			ATP10D	-0.998196	0.210508
A_33_P3349597	-0.601746	0.0363811			PLAC8L1	-0.997661	0.159219
CRLF2	-0.601234	0.0202826			BORA	-0.997598	0.00797399
KLHL9	-0.599283	0.00887517			ZNF677	-0.996601	0.0172146
PRAMEF22	-0.599141	0.0171331			UBXN8	-0.9966	0.0866421
FADD	-0.599019	0.0104993			RRN3P1	-0.995448	0.0251538
CCDC29	-0.598688	0.0021994			MSMO1	-0.995351	0.00546738
ENST00000319748	-0.597849	0.0228315			DENND4A	-0.994619	0.00529439
GLYATL1	-0.597747	0.0133105			LOC101060510	-0.993989	0.131561
lincRNA:chr8:36924958-36926936_R	-0.597646	0.032597			TRIM59	-0.993881	0.19623
RNF34	-0.597521	0.0153244			PIBF1	-0.993104	0.224589
LOC84856	-0.596913	0.0355265			SLC5A6	-0.992863	0.0586296
ENST00000330495	-0.596584	0.0257466			UAP1L1	-0.991652	0.0391132
C9orf40	-0.59636	0.0272027			SYT17	-0.991457	0.0188443
lincRNA:chr6:86387517-86388451_R	-0.595904	0.0432553			ALG6	-0.989538	0.0637171
FTSJD1	-0.594533	0.0100619			ARIH2OS	-0.988639	0.0192233
ZNF284	-0.593859	0.00500109			SLC26A11	-0.988072	0.0901663
lincRNA:chr12:73263758-73528783_F	-0.593687	0.0104526			LCK	-0.98802	0.0685392
ADRB2	-0.593446	0.010109			TAF1D	-0.987413	0.0421777
lincRNA:chr14:101365673-101366049_F	-0.593034	0.0345073			LEPRE1	-0.986964	0.0400185
lincRNA:chr20:37049652-37050855_F	-0.592962	0.0238076			SRSF10	-0.986676	0.0801264
lincRNA:chr7:226042-232442_R	-0.59283	0.0131044			HEATR3	-0.986302	0.160963
RASL10B	-0.59263	0.0442928			KIN	-0.985735	0.05829
SUNC1	-0.592456	0.0357821			GATAD1	-0.985733	0.00665712
SPIB	-0.591263	0.0208492			IPCEF1	-0.985541	0.00511643
ADRA1D	-0.590868	0.0137491			PRKD3	-0.985515	0.0458582
lincRNA:chr17:70442671-70443408_R	-0.590266	0.00997643			C4orf29	-0.984748	0.00420513
lincRNA:chr2:133030255-133039274_R	-0.59009	0.0316166			LOC100506274	-0.984375	0.093069
BATF	-0.58998	0.000833471			SCO2	-0.983285	0.108851
A_33_P3314352	-0.589754	0.0297676			GBAS	-0.983201	0.247067
UFSP1	-0.589735	0.00143098			LOC101926967	-0.983044	0.0245696
lincRNA:chr10:120056960-120066760_F	-0.589352	0.0241886			MOAP1	-0.982543	0.00317485
lincRNA:chr4:11772045-11773508_R	-0.589303	0.0153259			KIAA1468	-0.982195	0.0510804
FAM90A10	-0.588986	0.00838778			ZNF354A	-0.982151	0.0153653
DUX3	-0.58867	0.0125162			ACTR6	-0.981222	0.0392707
A_33_P3355694	-0.588616	0.019985			SCYL3	-0.980718	0.0121001
BSX	-0.588237	0.0487357			UPRT	-0.980408	0.0929708
C2orf42	-0.588114	0.0014302			ACIN1	-0.980362	0.0252542
lincRNA:chr13:51749874-51766574_F	-0.587396	0.0221461			NPIPA1	-0.979596	0.0802945
MORN4	-0.587265	0.0435461			GPATCH1	-0.97893	0.321781
FBXO30	-0.587044	0.0263525			PIWIL4	-0.978669	0.0357497
lincRNA:chr21:40969650-40971583_R	-0.586979	0.00126454			UPF3A	-0.978497	0.0308909
FHL2	-0.586335	0.0215748			TTI1	-0.977785	0.0160612
MED21	-0.586259	0.000884916			OXTR	-0.977749	0.118768
A_33_P3386463	-0.586226	0.0451225			MORC4	-0.977092	0.0804563
OR2A1	-0.585909	0.0475984			ENOPH1	-0.976323	0.148295
lincRNA:chr11:121895965-121904065_F	-0.585827	0.0402485			MTX2	-0.97622	0.00806603
ZNF180	-0.585569	0.00318233			LOC100996756	-0.976216	0.0732258
FANCL	-0.585312	0.0055498			LIPF	-0.97541	0.165037
GPR68	-0.584521	0.0232997			TRAF5	-0.975343	0.0438053
BX114012	-0.584352	0.0377567			GRAMD3	-0.97437	0.0217825
lincRNA:chr6:86387140-86387958_R	-0.584079	0.0360682			LINC00959	-0.973549	0.0746644
PHLDA1	-0.583461	0.0479983			AY940074	-0.973391	0.0023356
UNQ6494	-0.583144	0.0407406			USP8	-0.972455	0.015467
DPPA3	-0.582856	0.0284059			PTCD3	-0.972081	0.171401
LOC729681	-0.582745	0.0181957			TMEM260	-0.971896	0.00491531
LOC285804	-0.582741	0.011481			DONSON	-0.971396	0.0232824
IL26	-0.582687	0.0322765			SPAG17	-0.971138	0.164281
HPX-2	-0.582465	0.0140788			PTBP2	-0.970642	0.100987
DLL3	-0.581829	0.0207813			HOOK1	-0.969397	0.0319185
C5orf52	-0.581322	0.0134154			C12orf79	-0.969039	0.054423
BOK	-0.580601	0.00827913			IL7	-0.968931	0.0285245
STX1B	-0.580527	0.00576538			ZNHIT6	-0.968538	0.0294228
A_33_P3423202	-0.580423	0.0270944			TMEM168	-0.968026	0.0376041
lincRNA:chr3:88150460-88175935_F	-0.57947	0.045602			LSM1	-0.967881	0.128799
CRIP2	-0.579119	0.0384749			CRIPAK	-0.967168	0.0379099
ENST00000401953	-0.578869	0.0366994			LINC01333	-0.964714	0.233338
CHRNA4	-0.577802	0.00639722			JUN	-0.963373	0.0144245
LAX1	-0.577227	0.0151417			CLEC5A	-0.963296	0.0318641
ENST00000404147	-0.576926	0.0345579			MGC15705	-0.962609	0.0424617
lincRNA:chr6:111597396-111599952_F	-0.576747	0.0442581			C1GALT1	-0.962489	0.138357
DRD2	-0.575913	0.0154026			NUDT13	-0.962385	0.00847904
lincRNA:chr6:86386825-86387901_R	-0.575723	0.0404936			PCF11	-0.962148	0.00733366
C21orf116	-0.575327	0.0416471			PDIK1L	-0.961782	0.178632
lincRNA:chr2:111960680-111962218_F	-0.574977	0.0360692			ZNF204P	-0.961396	0.0489596
FZD2	-0.574804	0.0071957			FASTKD3	-0.961126	0.223704
LOC100132288	-0.574694	0.0220227			FOSB	-0.960812	0.0253937
TP53RK	-0.574151	0.0196987			PRMT6	-0.960801	0.0891338
KIR2DL5A	-0.573331	0.0152514			HNRNPDL	-0.960493	0.0572001
TNFAIP8L2	-0.57298	0.0155566			SUPT7L	-0.959249	0.0155549
lincRNA:chr6:86386802-86388443_R	-0.57289	0.0474011			C2CD4A	-0.958658	0.104054
lincRNA:chr2:47552996-47553435_R	-0.572414	0.0263849			PABPC3	-0.958496	0.00570174
lincRNA:chr2:139225080-139239905_R	-0.572103	0.0270444			RANBP2	-0.958421	0.0451846
lincRNA:chr8:129111619-129113378_F	-0.571802	0.00105798			SND1-IT1	-0.957065	0.0521789
lincRNA:chr12:12884108-12894958_R	-0.5716	0.012162			ARHGAP5	-0.957	0.013786
SAC3D1	-0.571286	0.00622442			TASP1	-0.956426	0.00237642
ZNF107	-0.570906	0.00824092			MYSM1	-0.956101	0.0460112
GRB7	-0.570368	0.0173498			NSMCE4A	-0.953896	0.102066
lincRNA:chr7:26533801-26535783_R	-0.570326	0.0288523			ZNF146	-0.953799	0.0274947
lincRNA:chr1:52021662-52049187_R	-0.569239	0.0489409			TCERG1	-0.953481	0.032724
DHFRL1	-0.569238	0.00332414			RPL7L1	-0.953123	0.0600051
C6orf138	-0.56921	0.0435462			LOC100507431	-0.952956	0.0142588
TBX21	-0.569067	0.044848			PUS7L	-0.951817	0.035668
LOC650095	-0.568762	0.045513			EIF3A	-0.951744	0.00411229
ZNF555	-0.568493	0.00596486			UGDH	-0.951677	0.212156
LOC100131746	-0.566804	0.0162722			LOC728613	-0.94953	0.0212665
ZNF322A	-0.56654	0.00370668			RP11-378A13.1	-0.949413	0.0369965
SUGT1L1	-0.566415	0.0471773			RAD54B	-0.949302	0.0519151
EDN3	-0.566224	0.0144449			LTV1	-0.948978	0.0271501
APOA4	-0.565867	0.00511624			ZNF418	-0.948066	0.0134733
CALHM2	-0.565675	0.000154629			DCAF17	-0.947742	0.00564139
RARRES3	-0.564825	0.00427594			FAM193A	-0.947315	0.259426
C19orf53	-0.56445	0.00585083			BRE-AS1	-0.946476	0.056907
CPXM2	-0.56434	0.0339675			BNIP3	-0.946327	0.0504846
AMTN	-0.564062	0.0151274			MZT2B	-0.945266	0.196502
HYLS1	-0.562895	0.00613736			FAM106A	-0.944606	0.0809897
BC015720	-0.56286	0.042347			DNAJC10	-0.944164	0.0645371
lincRNA:chr15:25267396-25268007_R	-0.562774	0.0489095			ORC6	-0.944156	0.201139
DGCR5	-0.562752	0.0400671			TTC16	-0.943033	0.142151
PIGV	-0.562631	0.00801186			RNF138	-0.942942	0.0970478
CCR9	-0.562575	0.0415964			TBCK	-0.94262	0.0718825
PPIAL4A	-0.562244	0.00642754			YAE1D1	-0.939677	0.121371
OR10C1	-0.56178	0.00323511			E2F6	-0.939544	0.146614
RTN4R	-0.560396	0.017118			LSM8	-0.939508	0.00346734
lincRNA:chr5:141705866-141714891_F	-0.560373	0.0364296			ETFDH	-0.93899	0.017191
ZNF713	-0.559691	0.0310173			SCAI	-0.938791	0.0173496
SYT17	-0.558987	0.0311205			RP11-489E7.4	-0.937982	0.01494
LOC100131023	-0.557975	0.0465933			LOC100130744	-0.937555	0.0933813
C12orf60	-0.55746	0.0343782			NFYB	-0.936733	0.0124938
PALLD	-0.557395	0.00810843			TMEM214	-0.935721	0.0313854
MRM1	-0.55712	0.000527478			DCLRE1C	-0.935268	0.0254632
AK309505	-0.557039	0.0163654			LOC100129449	-0.93525	0.259351
PDE8B	-0.556177	0.0453045			EPM2AIP1	-0.934554	0.0478778
LOC284263	-0.555755	0.0148042			INPP5B	-0.934302	0.0286456
lincRNA:chr7:77313146-77314623_F	-0.555534	0.0162183			RP11-119F7.5	-0.933916	0.0455386
ZNF879	-0.554308	0.0182353			RASSF1	-0.933715	0.0533223
KCNA10	-0.554162	0.0197246			LINC00969	-0.932227	0.0340887
A_33_P3396339	-0.553972	0.0183902			RPL22L1	-0.931744	0.0159515
ENHO	-0.553784	0.0138852			LOC100130429	-0.931591	0.0842582
ACSM5	-0.553283	0.0286914			NUDT15	-0.930635	0.0310635
lincRNA:chr10:5156300-5171275_R	-0.553019	0.0402979			PDK1	-0.929436	0.0144807
A_33_P3405504	-0.552974	0.042422			LRRC69	-0.929109	0.0153231
OSMR	-0.552905	0.00993286			MICU2	-0.929044	0.0969323
EPC2	-0.552748	0.00746782			ALG13	-0.928979	0.0777207
lincRNA:chr1:33869788-33895888_F	-0.552599	0.0210077			LOC101928054	-0.928824	0.068376
GZMM	-0.552196	0.0205312			TTF2	-0.928575	0.00415033
lincRNA:chr2:3579402-3584463_R	-0.551426	0.00177243			ZNF506	-0.928359	0.0908462
PHLPP2	-0.551019	0.00366951			TTC32	-0.928122	0.156854
TMPRSS11E	-0.550681	0.018937			CMSS1	-0.928055	0.387836
A_33_P3237605	-0.550578	0.0210761			RASGEF1B	-0.928024	0.0139811
ZNF454	-0.550234	0.0388338			PRRC2C	-0.927718	0.334729
GCNT1	-0.549793	0.021396			PLS3	-0.927276	0.143257
C20orf134	-0.549721	0.000428824			MAP2K6	-0.926687	0.0639623
LOC339803	-0.549646	0.0148112			USP45	-0.925404	0.01977
EED	-0.548902	0.00145143			ZGPAT	-0.92533	0.068545
lincRNA:chr3:128147010-128171232_R	-0.548306	0.00642964			OCLN	-0.924987	0.00523018
lincRNA:chr7:64059890-64075815_F	-0.547539	0.00373735			NUPL2	-0.922817	0.122266
FLNC	-0.547127	0.0289689			DOCK10	-0.922645	0.339715
ENST00000407622	-0.547032	0.00923567			TFEC	-0.922619	0.0688283
HSFX1	-0.546924	0.0010972			TULP4	-0.922408	0.0287918
lincRNA:chr1:225423402-225485727_R	-0.546526	0.0442608			BBS4	-0.921975	0.00893927
NCRNA00086	-0.546511	0.0112992			ZHX1-C8orf76	-0.921835	0.0393098
lincRNA:chrX:135943809-135955432_R	-0.546491	6.13e-05			ZNF141	-0.921605	0.00700946
SLC7A3	-0.545948	0.0168944			ERAP2	-0.920945	0.218384
DCP_22_9	-0.54571	0.0481722			ZNF75D	-0.91958	0.0656827
MRPS14	-0.545551	0.0038589			MAP3K4	-0.919394	0.152679
GADD45GIP1	-0.545513	0.0373913			TMF1	-0.919134	0.083735
LOC400043	-0.545215	0.000792775			SLC26A6	-0.919	0.102058
lincRNA:chrX:135943809-135955432_F	-0.544933	0.0159396			PSMG1	-0.91862	0.22838
ENST00000397024	-0.544893	0.0145565			AIFM1	-0.918388	0.183667
lincRNA:chr15:25258482-25368607_R	-0.544673	0.0296517			TRIM41	-0.917931	0.00652767
MAG	-0.544424	0.0453367			NLRC3	-0.917711	0.0911161
CCDC117	-0.544067	0.00912377			N4BP2L2	-0.917653	0.0699104
lincRNA:chr3:183160356-183174856_R	-0.543806	0.00961895			DIS3L	-0.916728	0.0952927
FAM98A	-0.543279	0.0370818			PPAPDC1B	-0.915925	0.0191626
lincRNA:chr13:44717350-44723025_F	-0.543165	0.0184369			DNAJC2	-0.915825	0.0620184
CB962925	-0.542804	0.00178045			ANAPC10	-0.914706	0.135944
LOC100129138	-0.541783	0.00314932			TXLNGY	-0.914311	0.316814
lincRNA:chr6:155342808-155348158_R	-0.541357	0.0371916			KB-431C1.5	-0.91406	0.047943
NAT1	-0.540982	0.0383			GPRIN3	-0.913547	0.0034882
ZNF236	-0.540451	0.0237174			PYHIN1	-0.913232	0.191794
C3orf20	-0.539974	0.0145164			WDR82	-0.912198	0.0475451
LOC646588	-0.539796	0.00480663			BTN3A2	-0.911959	0.374946
MMP26	-0.539588	0.0222508			IL7R	-0.911766	0.114333
CYP2U1	-0.5393	0.00178864			SLC39A10	-0.910827	0.24559
FANCF	-0.539171	0.00766754			ANKRD13C	-0.910821	0.0223501
KIAA1211	-0.538402	0.0487509			MATR3	-0.910793	0.0311864
ASCL2	-0.53804	0.0314087			RP11-247L20.4	-0.910579	0.153749
DARS2	-0.538033	0.0391589			NDC1	-0.910563	0.0386391
ZNF232	-0.537529	0.00944655			C1orf52	-0.910054	0.331793
TMEM231	-0.537502	0.0223907			NR2C1	-0.909946	0.0925541
SPINLW1	-0.537177	0.0161576			ZNF284	-0.909207	0.333031
lincRNA:chrX:107264119-107280819_R	-0.536811	0.024893			MLH1	-0.909178	0.00819663
RRAS2	-0.53663	0.011318			RP11-53O19.3	-0.908975	0.0140073
ABHD6	-0.536104	0.00158443			MRPS35	-0.9088	0.10253
C1orf111	-0.535791	0.00401767			ORC2	-0.908769	0.0547195
lincRNA:chr11:70238327-70244052_F	-0.535567	0.0285202			NKAP	-0.908685	0.272723
lincRNA:chr7:45983575-46089425_R	-0.535498	0.00633764			ZHX1	-0.908366	0.046051
CHRNB1	-0.535413	0.0202563			C15orf40	-0.908274	0.168597
lincRNA:chr6:168589101-168600201_R	-0.53432	0.00555324			RFWD3	-0.907937	0.0776544
GIMAP7	-0.534003	0.00705779			ACN9	-0.907846	0.0804847
CCL15	-0.533982	0.0213212			PDCD5	-0.907263	0.0558154
FAT2	-0.533783	0.00779324			ABCD4	-0.907204	0.00406493
ENST00000338994	-0.533718	0.0158725			NARS	-0.907037	0.0221961
SC5DL	-0.532457	0.0287812			REV1	-0.906884	0.101603
lincRNA:chr10:65236069-65272880_F	-0.532228	0.00949905			KIZ	-0.906515	0.0144789
LOC100130387	-0.531774	0.000472008			EXOSC8	-0.906439	0.1091
lincRNA:chr5:147385957-147400457_F	-0.531687	0.0194206			ZNF30	-0.905822	0.0159623
GAS1	-0.53164	0.00231375			XPOT	-0.905612	0.00855468
BOLA1	-0.531446	8.12e-05			SAMHD1	-0.905289	0.146436
NCRNA00051	-0.530679	0.0223456			ZNF124	-0.904757	0.00423998
TTC38	-0.530484	0.0483284			TTC39C	-0.904534	0.013856
lincRNA:chr9:132096359-132104173_R	-0.529931	0.0111729			ULK3	-0.904424	0.033581
ZBTB24	-0.529678	0.00645303			ZNF593	-0.90427	0.0210851
TNFRSF19	-0.52852	0.0406899			THUMPD1	-0.904076	0.114424
GALNT3	-0.528282	0.0390129			ATXN2	-0.904034	0.266501
lincRNA:chr19:45127113-45130852_R	-0.528125	0.035554			LOC285957	-0.903413	0.268954
C9orf69	-0.528053	0.0206621			NRIP1	-0.902907	0.033195
VCX2	-0.527238	0.0332784			MLLT3	-0.902838	0.0413777
lincRNA:chr9:130005363-130007469_R	-0.527156	0.0435272			MPHOSPH8	-0.90283	0.300799
EN1	-0.526596	0.0375783			POLA1	-0.902375	0.0364127
lincRNA:chr1:198546652-198602677_F	-0.526273	0.0327866			LOC101927204	-0.901961	0.0128865
CCDC28B	-0.525997	0.00203523			LSM2	-0.901808	0.326735
GPAM	-0.525963	0.0201102			LYRM7	-0.901734	0.0607084
LOC400743	-0.525624	0.0200079			SPIN4	-0.900693	0.21728
lincRNA:chr8:96219368-96228602_R	-0.524481	0.0385372			ANKRD12	-0.900433	0.0743371
MRPL27	-0.524149	0.00129368			IMP4	-0.900125	0.0130652
ENTPD8	-0.523951	0.0100075			NOC3L	-0.899897	0.0620989
KRT6B	-0.523823	0.0321126			ZNF211	-0.899838	0.0849528
LIMD1	-0.523494	0.00248683			EID3	-0.899772	0.165692
KIR2DS4	-0.523372	0.019726			ZNF256	-0.899429	0.0848275
A_33_P3365267	-0.521956	0.0476864			TRIP11	-0.899312	0.0305673
USP53	-0.5219	0.0213932			SMC3	-0.899194	0.203267
lincRNA:chr8:104254399-104295074_F	-0.521767	0.00358161			NUDCD1	-0.899098	0.00553834
KNCN	-0.521585	0.0106706			LOC102724814	-0.899001	0.0031508
PPIL1	-0.520782	0.00447284			LOC286052	-0.898294	0.147386
MIS12	-0.520353	0.0120292			BUD13	-0.898217	0.0104766
MT1A	-0.520027	0.0105278			BZRAP1-AS1	-0.89756	0.00775956
TMEM39A	-0.51987	0.00577352			LUC7L3	-0.896832	0.0162737
lincRNA:chr16:17970874-17975999_F	-0.519324	0.000775537			ZNF563	-0.896799	0.0218868
A_33_P3326822	-0.518854	0.00444625			RFC4	-0.896705	0.245621
SSC5D	-0.517435	0.00316364			DDX52	-0.896125	0.0768862
NPHS2	-0.517251	0.0462266			SWAP70	-0.895967	0.185336
ACSL3	-0.516393	0.0147134			GSDMB	-0.895918	0.0125111
C9orf23	-0.515619	0.00673228			ZSCAN16	-0.895775	0.0229227
HIST3H2A	-0.515517	0.0393908			LOC200772	-0.895727	0.0216161
lincRNA:chr4:68586647-68587436_F	-0.514908	0.0013372			RACGAP1	-0.895117	0.0229284
lincRNA:chr5:60750818-60782018_F	-0.514554	0.0322373			2020-09-06	-0.894963	0.112617
lincRNA:chr13:43405950-43442156_F	-0.514056	0.0423201			PRKCZ	-0.894822	0.238731
lincRNA:chr2:3579840-3584422_R	-0.513603	0.0375579			TMEM212	-0.89434	0.0708176
lincRNA:chr18:60249120-60256770_R	-0.512956	0.0281915			ZNF23	-0.894182	0.0565722
C12orf76	-0.512814	0.00344242			TCEAL1	-0.893761	0.0162493
GRAP2	-0.512549	0.0350351			SUV420H1	-0.893676	0.0502988
lincRNA:chr2:133030255-133039255_F	-0.51224	0.0165361			CIPC	-0.893378	0.21938
UMPS	-0.512098	0.013687			RAD50	-0.892289	0.153125
ENST00000319813	-0.511946	0.0465418			TCF12	-0.892123	0.128199
ENST00000374707	-0.511787	0.0104222			RAD17	-0.892105	0.0114736
LOC389791	-0.511097	0.0374582			ANKRD10-IT1	-0.891892	0.00457078
SNORA80	-0.510026	0.0250243			RP11-102M11.2	-0.891847	0.299506
LOC221272	-0.509323	0.00134086			BAG3	-0.891731	0.0592194
FUT1	-0.509153	0.000515253			HNRNPA1	-0.890227	0.176066
RARS	-0.508933	0.00122967			DDX39A	-0.888789	0.125389
C4orf47	-0.508723	0.0424394			ZNF665	-0.888323	0.189426
RRP8	-0.508615	0.000737439			SRFBP1	-0.887946	0.0166542
A_33_P3334948	-0.508325	0.0126264			TBC1D31	-0.887596	0.0480086
UBTFL1	-0.508255	0.0060988			HSPB11	-0.887136	0.210641
C12orf5	-0.507247	0.0399514			MAP7D2	-0.886911	0.230714
ZBTB9	-0.505472	0.0265652			CYP20A1	-0.886829	0.0526289
DISC2	-0.505269	0.0264168			PCK2	-0.886397	0.183888
GRWD1	-0.50492	0.00181439			RRN3P2	-0.886173	0.0280664
PDE3A	-0.504561	0.0352501			ERMN	-0.885729	0.115909
CCDC41	-0.504247	0.0184546			RPS27L	-0.885555	0.00931139
NP1195575	-0.503657	0.0237644			CCDC58	-0.883582	0.0114044
TSC22D1	-0.503482	0.0252265			PHAX	-0.883293	0.00632285
lincRNA:chr3:13689769-13695947_R	-0.502701	0.00540416			TRG-AS1	-0.883115	0.472716
lincRNA:chr1:200443216-200443559_R	-0.501779	0.0144172			AIMP1	-0.882959	0.123545
KLK12	-0.501366	0.00916548			LEMD2	-0.882249	0.00992546
lincRNA:chr6:141167247-141174024_F	-0.50025	0.0206567			RP11-140I16.3	-0.881469	0.0197308
ART3	-0.500181	0.02568			SMARCAL1	-0.881435	0.0902067
BAK1	-0.499878	0.00318057			ZNF37BP	-0.880408	0.0903144
KCMF1	-0.499692	0.0408157			LINC00909	-0.880213	0.0472994
RHBDD1	-0.499383	0.0309392			SLC25A45	-0.880037	0.206707
ENST00000390622	-0.498349	0.038721			ZNF382	-0.879465	0.0332676
COL4A5	-0.498305	0.0330384			GP6	-0.879419	0.15511
A_33_P3248939	-0.498164	0.0329586			PRMT2	-0.879349	0.0133593
TMEM68	-0.497784	0.00845207			SUCO	-0.879162	0.113699
lincRNA:chr10:119266785-119280356_F	-0.497562	0.00202796			NOTCH2NL	-0.878722	0.0270924
lincRNA:chr7:104616164-104653039_F	-0.497105	0.00710795			LENG8	-0.878637	0.120608
lincRNA:chr11:134306628-134375018_F	-0.496884	0.00235685			DTD2	-0.878257	0.00920174
lincRNA:chrX:56758598-56844002_R	-0.496742	0.0319433			FLJ38379	-0.878007	0.0347744
PURA	-0.496736	0.0111022			DOPEY2	-0.877943	0.0542973
PCDHGA12	-0.496504	0.000621745			PRO2852	-0.87773	0.111315
NCAPH	-0.496058	0.0494673			LOC101060691	-0.877726	0.0368464
CPOX	-0.495881	0.000897141			SFPQ	-0.877694	0.114264
LRRC52	-0.49512	0.0269156			RP11-363E7.4	-0.87754	0.0369362
SLITRK1	-0.494962	0.0057921			KIAA0753	-0.876813	0.117291
ENST00000316506	-0.494779	0.0470926			C2CD5	-0.876786	0.112588
ZNF662	-0.494687	0.0171177			SYTL1	-0.876719	0.0340629
SPHAR	-0.494473	0.0200101			ZNF766	-0.876428	0.0126057
PTPLAD1	-0.493952	0.000794409			WDR52	-0.876309	0.110122
GOLPH3L	-0.493077	0.00924113			TTC19	-0.876106	0.265287
lincRNA:chr7:55030831-55040930_R	-0.492709	0.00861845			GBP3	-0.87573	0.162156
DGCR10	-0.492336	0.0471357			C9orf91	-0.875726	0.0839946
A_33_P3344956	-0.49214	0.0309837			LINC00869	-0.875432	0.00504021
lincRNA:chr18:36967212-37153620_R	-0.492031	0.0317749			TMA16	-0.875047	0.0477172
BC039426	-0.491669	0.0455964			LOC100288675	-0.874729	0.132831
GPR6	-0.49162	0.043915			RBM41	-0.874169	0.0661972
SEC14L4	-0.491311	0.0189671			AC007787.2	-0.873901	0.0719661
GIMAP1	-0.490841	0.00848485			USP11	-0.873899	0.243412
SIRT4	-0.490488	0.0131744			BOLA1	-0.873787	0.010746
MANEA	-0.489898	0.011607			LOC100506922	-0.873755	0.112859
CDKL2	-0.488511	0.0340473			FAM193B	-0.873442	0.00482021
TMEM110	-0.488364	0.0190307			TARDBP	-0.87285	0.113363
LOC100132147	-0.488035	0.0456254			NAP1L5	-0.872655	0.106392
ZNF484	-0.487999	0.0309818			WRAP73	-0.87237	0.0562242
KIFAP3	-0.487946	0.00428464			ABCD3	-0.872289	0.291231
CHCHD4	-0.487862	0.00263061			PCDHGA8	-0.872238	0.0945182
LOC100132336	-0.487761	0.0212396			SLC35B3	-0.872136	0.0717959
KMO	-0.487738	0.00361169			PPAT	-0.871918	0.131092
LOC729915	-0.487655	0.0430439			RBMX2	-0.871838	0.0477894
LOC729390	-0.487465	0.0297545			H1FX	-0.871449	0.426784
C12orf23	-0.487339	0.000994457			RP11-350F4.2	-0.871186	0.0746712
NUAK1	-0.486956	0.0138707			GLMN	-0.870548	0.0169317
ADORA2B	-0.486484	0.018473			CAMK4	-0.869964	0.0125558
BTN3A2	-0.486056	0.0206727			ZMYM2	-0.869085	0.00913063
A_33_P3356637	-0.485499	0.0433282			TRBC1	-0.868863	0.0649149
lincRNA:chr11:69156869-69167569_F	-0.485309	0.00226329			C7orf31	-0.868324	0.0164931
RP1-177G6.2	-0.485042	0.0109726			GABPB2	-0.867939	0.168316
lincRNA:chr3:97540883-97583240_F	-0.485028	0.0460591			KLHL3	-0.867929	0.0142182
lincRNA:chr19:11762275-11767738_F	-0.484867	0.0228174			RPL35	-0.867912	0.0885897
lincRNA:chr7:93480664-93495039_R	-0.484064	0.0165717			TUBD1	-0.867813	0.136414
lincRNA:chr6:138145483-138147031_R	-0.483454	0.0232077			ZHX2	-0.867629	0.0812041
DYNLL1	-0.483399	0.0135542			EAF1	-0.867186	0.3706
ENST00000307896	-0.483341	0.00103361			C6orf203	-0.867025	0.404699
PALMD	-0.483325	0.0448541			RP11-121C2.2	-0.867016	0.343725
GATA4	-0.482754	0.0162902			LAIR2	-0.866806	0.370182
lincRNA:chr7:156240714-156303339_R	-0.482695	0.0386694			GPS1	-0.866781	0.185767
TAS2R46	-0.482663	0.0129176			LOC100507616	-0.866774	0.245964
CLK4	-0.481797	0.0356179			DMAP1	-0.866616	0.226364
IER5L	-0.481773	0.00742648			SCAPER	-0.866458	0.0903888
C21orf45	-0.481462	0.00606461			SLC9A8	-0.866216	0.0565706
lincRNA:chr14:101297417-101297818_F	-0.480895	0.0214021			WDPCP	-0.865917	0.207101
PTGDR	-0.480448	0.00852641			SUPT3H	-0.865639	0.0274234
LPA	-0.480121	0.0171197			LOC102724275	-0.865566	0.351699
LRFN2	-0.47999	0.0469433			ZNF792	-0.86554	0.143659
lincRNA:chrX:15693041-15720980_F	-0.479964	0.0472556			FAM118A	-0.864614	0.284499
SLC26A2	-0.479714	0.00377531			CTD-2033C11.1	-0.864563	0.0838644
ENST00000327391	-0.479688	0.0281487			LOC101927365	-0.864316	0.240526
CALCA	-0.479066	0.00919433			THAP1	-0.864017	0.253958
lincRNA:chr1:4077665-4083190_R	-0.477935	0.00614287			MON2	-0.863961	0.0270687
HMGCR	-0.47739	0.0459655			RP11-1024P17.1	-0.863224	0.0291278
TMCC2	-0.477271	0.0106573			LOC100129550	-0.863116	0.0182274
GPR171	-0.476461	0.0130121			LOC101927020	-0.862935	0.140319
FAM46A	-0.476289	0.0382824			SPIN3	-0.862482	0.00973163
lincRNA:chr1:33590638-33599688_R	-0.475992	0.0458353			CDC25B	-0.86229	0.0410808
lincRNA:chrX:15715609-15721482_F	-0.475011	0.00536759			CTC-550B14.7	-0.862216	0.0863847
lincRNA:chr2:47089546-47097038_F	-0.474862	0.00768436			COX11	-0.860881	0.0934964
SH2D1A	-0.474423	0.0155676			TNRC6C-AS1	-0.860803	0.111439
CDRT1	-0.474284	0.0140057			ROCK2	-0.860584	0.116142
LIN54	-0.474166	0.0262774			RHOH	-0.859914	0.0962547
PDRG1	-0.473916	0.00300526			ITGAV	-0.859913	0.0523677
LOC100131654	-0.473847	0.0304382			TMEM5	-0.858886	0.0299369
ATAD1	-0.473807	0.0346217			RP11-1114A5.4	-0.858575	0.0554647
MUCL1	-0.473799	0.00368614			LOC101929759	-0.858326	0.249273
APOH	-0.47372	0.0480065			SLC25A32	-0.858216	0.0651402
HOXB4	-0.473498	0.0223652			KLF10	-0.857969	0.0737607
CST5	-0.472992	0.0317268			RP5-930J4.4	-0.857134	0.0792591
MTSS1	-0.472716	0.00935283			TM2D1	-0.856902	0.0428952
SSX2IP	-0.47257	0.0150902			BTBD18	-0.856792	0.0607886
A_23_P336060	-0.472565	0.0310156			USP48	-0.856777	0.0141663
PIK3C2A	-0.472241	0.0023418			COIL	-0.856314	0.196056
ZCCHC10	-0.472123	0.0138942			RNF157	-0.855673	0.0605483
AMMECR1L	-0.471945	0.0133525			LOC101928834	-0.854429	0.0224126
PCDHB8	-0.471726	0.0158354			SSSCA1	-0.85414	0.359166
MED17	-0.471111	0.0333739			OTUD3	-0.854051	0.126498
KIAA1826	-0.470609	0.0267192			SETD2	-0.853834	0.239066
TMEM181	-0.470194	0.0163563			RP11-348P10.2	-0.853443	0.0186797
LOC100128908	-0.469843	0.0136435			SGSM2	-0.852842	0.0125785
AW002507	-0.469748	0.00545433			ZBTB24	-0.851678	0.0196166
CYP4A22	-0.469403	0.0291459			AGA	-0.851498	0.0707629
MRPS36	-0.469015	0.0178786			HP1BP3	-0.851045	0.0247942
C11orf82	-0.468731	0.0363961			SLC25A46	-0.851014	0.016605
TCF12	-0.468516	0.0177333			CXorf23	-0.850598	0.0863185
lincRNA:chr8:143274368-143286859_F	-0.468107	0.0303664			FAM13A-AS1	-0.850555	0.00525908
MFAP1	-0.467758	0.0064557			ATL1	-0.850442	0.0515608
LPAR6	-0.467367	0.041415			TAMM41	-0.850337	0.00863728
FLJ46906	-0.467236	0.0126381			CECR1	-0.850229	0.128671
C16orf72	-0.467125	0.0274447			FAM175A	-0.850094	0.174832
lincRNA:chr15:80121545-80132020_R	-0.467013	0.00563686			FCRLA	-0.850011	0.0929982
lincRNA:chr7:96265914-96310814_R	-0.466246	0.0444073			BC041363	-0.84987	0.200228
ZNF614	-0.466059	0.00804432			LOC100996255	-0.849502	0.281166
LOC440525	-0.465903	0.0461187			SRGAP2C	-0.849149	0.515503
GOLGA6L5	-0.465677	0.0282721			UBP1	-0.84908	0.0526639
KLHL25	-0.465291	0.00758432			KRIT1	-0.84896	0.214975
A_33_P3226680	-0.46486	0.0254922			RP11-216L13.19	-0.848184	0.0118146
ALG10	-0.464814	0.0145013			KLHL6	-0.84795	0.0561253
ABI3	-0.464561	0.01437			TYW1	-0.847795	0.0545251
C12orf29	-0.464097	0.00486062			TAF4B	-0.847462	0.0487957
KRTAP19-8	-0.464024	0.00676737			TXLNG	-0.847363	0.00423706
ABCC8	-0.463964	0.00137396			TTC37	-0.847126	0.158994
LOC644189	-0.463603	0.0134812			ZNF318	-0.846526	0.207817
IL29	-0.463243	0.0127392			CDCA7L	-0.84619	0.00998762
DA759359	-0.463018	0.00961268			CCR9	-0.846054	0.0949476
lincRNA:chrX:73164675-73232924_F	-0.462658	0.038882			UNC5CL	-0.845924	0.073712
URM1	-0.462549	0.041566			AS3MT	-0.845854	0.0793781
ZNF436	-0.462044	0.0461879			RP11-111K18.2	-0.845679	0.148325
LOC284408	-0.461701	0.038241			CHORDC1	-0.845508	0.0146128
ARMC7	-0.461607	0.0120509			TMEM14C	-0.845471	0.395287
TREX1	-0.461414	0.0088915			CGRRF1	-0.844481	0.244318
METTL13	-0.461211	0.0169863			RP11-182L21.5	-0.844468	0.257064
LOC257152	-0.461208	0.0453891			RP11-90C4.2	-0.844012	0.0236302
LOC553137	-0.460898	0.0321983			PEX3	-0.843141	0.00462731
RAPSN	-0.460609	0.00394926			EIF2B5	-0.842739	0.0250981
ZNF425	-0.460589	0.02684			CEP76	-0.842673	0.183766
lincRNA:chr6:41014072-41020197_R	-0.460236	0.00501388			ZNF302	-0.842409	0.125899
lincRNA:chr6:2391779-2413782_F	-0.460145	0.0401799			SGK223	-0.841724	0.00974128
SP3	-0.460003	0.0201663			POGLUT1	-0.841654	0.0913943
OR4C6	-0.459919	0.0472658			HSP90AA1	-0.841532	0.167485
TNFAIP1	-0.459339	0.0165527			MAP3K8	-0.841514	0.181292
PPAPDC2	-0.458742	0.00575721			MAP9	-0.841202	0.0406803
lincRNA:chr6:107183185-107187824_R	-0.458446	0.0186839			FIGNL1	-0.84098	0.0536291
lincRNA:chr10:128586385-128592960_R	-0.458273	0.023927			SLC6A16	-0.840434	0.258756
lincRNA:chr3:142845360-142851335_F	-0.457934	0.0452387			HMGN1	-0.840316	0.0740541
NFYB	-0.457878	0.0073536			EHBP1	-0.840222	0.0650272
MPPED1	-0.456338	0.0190639			KPNA5	-0.840095	0.127221
lincRNA:chr12:100578919-100591844_F	-0.455929	0.0100401			CBLL1	-0.8394	0.32617
ENST00000370126	-0.455928	0.012951			TMEM206	-0.839295	0.00745329
FASTKD1	-0.45567	0.0385668			SLFN12	-0.839289	0.128555
lincRNA:chr21:17256004-17265311_R	-0.455579	0.0347651			IMPACT	-0.839073	0.108989
ENST00000403506	-0.455018	0.00763012			PSPC1	-0.838866	0.0724716
lincRNA:chr1:219388727-219395627_F	-0.454912	0.0302044			NUDT9	-0.838149	0.213254
ZNF17	-0.454543	0.0466521			DDHD2	-0.837872	0.228116
C4orf17	-0.454319	0.0151367			FAM134B	-0.837825	0.0564641
FAM179B	-0.454044	0.000816817			RPGR	-0.837766	0.0237435
lincRNA:chr17:75085302-75089840_F	-0.454027	0.00429478			FOXP1	-0.837733	0.0266803
C12orf73	-0.453987	0.0292117			FKTN	-0.837276	0.212506
CRIP1	-0.453711	0.0106544			KIAA0754	-0.837009	0.118698
IFI27L2	-0.453611	0.00988373			RP6-99M1.2	-0.836958	0.0405264
C1orf203	-0.453491	0.0329798			KIF20B	-0.836917	0.513592
TAF1A	-0.453487	0.0371567			FBXL15	-0.83649	0.0635139
PUS3	-0.453318	0.00648325			DSP	-0.835729	0.364264
CEBPG	-0.453167	0.00366258			NOD2	-0.835531	0.28353
lincRNA:chr4:71571686-71581686_R	-0.453123	0.00485375			CTD-2035E11.5	-0.835483	0.0131123
OR51I1	-0.45274	0.00277927			PHYH	-0.834896	0.213083
ZNF2	-0.452174	0.0260929			RP13-270P17.3	-0.834705	0.0071275
STK39	-0.451988	0.00996933			SUGP2	-0.834195	0.11866
A_33_P3234088	-0.45167	0.0104739			ENKUR	-0.833426	0.135804
A_33_P3215232	-0.451203	0.00977426			RAD51-AS1	-0.833306	0.0869779
PON3	-0.451072	0.0206441			PSMD5-AS1	-0.83288	0.0388282
HMGCL	-0.450139	0.0133367			ZKSCAN1	-0.832723	0.128782
ENST00000376938	-0.450097	0.00234836			ZC2HC1A	-0.832672	0.00814761
lincRNA:chr14:101298129-101300147_F	-0.449898	0.0452428			KRR1	-0.83235	0.0585399
LOC389333	-0.44886	0.0217704			HERC4	-0.831984	0.0489777
lincRNA:chr8:58115146-58143017_F	-0.448656	0.0320194			GATA3	-0.830603	0.0818758
CES3	-0.448547	0.0250366			FAM169A	-0.830354	0.0742637
AADACL3	-0.448546	0.00218831			C6orf57	-0.829943	0.125316
RASL10A	-0.448374	0.0483355			NSUN2	-0.829658	0.155936
A_33_P3280955	-0.448297	0.0431221			RFX7	-0.829228	0.0154122
HSF5	-0.447436	0.036728			FLJ10038	-0.829069	0.0186523
NAGS	-0.447241	0.00146158			FAIM3	-0.828447	0.126081
FAM110A	-0.446952	0.00428549			ZNF786	-0.827893	0.00754489
ENST00000398290	-0.44655	0.0179459			AKAP9	-0.827676	0.119358
DMRT2	-0.445993	0.0434981			C3orf35	-0.827625	0.134532
UBE2T	-0.445875	0.021484			SEPHS1	-0.827512	0.00419775
lincRNA:chr6:34524172-34539872_F	-0.445572	0.0381304			SCMH1	-0.82724	0.0222894
SPOP	-0.445174	0.033627			DPY19L3	-0.827234	0.154535
lincRNA:chr15:58549646-58623663_F	-0.444878	0.0199916			KLRC4	-0.826824	0.349398
IMP3	-0.444759	0.0197465			ZNF25	-0.825741	0.17251
lincRNA:chr6:83105181-83154431_F	-0.444616	0.0314332			ACYP1	-0.825626	0.415389
RIMBP2	-0.444254	0.0151505			ZKSCAN8	-0.825481	0.0122214
ALG10B	-0.443806	0.0168373			CRAMP1L	-0.825473	0.0104601
lincRNA:chr18:48545077-48556150_F	-0.443621	0.0151293			CCDC65	-0.825453	0.135257
BC036621	-0.442928	0.0193547			ANAPC7	-0.825042	0.0114991
LOC100130987	-0.442914	0.0131233			MRPS22	-0.824809	0.0389997
CX3CR1	-0.442404	0.032715			HSF2	-0.824248	0.109193
lincRNA:chr13:45916075-45950225_F	-0.442156	0.0283451			NME6	-0.823166	0.0909073
RNF219	-0.441216	0.0150316			RAPH1	-0.822939	0.0546137
DLK2	-0.441103	0.0389622			WBP4	-0.822722	0.141247
lincRNA:chr1:142870378-142871960_F	-0.440856	0.0220326			LINC00355	-0.822549	0.126465
CUZD1	-0.440597	0.0325191			KIAA1377	-0.821924	0.0533666
A_33_P3252594	-0.440263	0.00502309			RPL14	-0.821625	0.112052
RGS18	-0.440197	0.0211502			CECR5	-0.821357	0.0212495
MRPL50	-0.439842	0.0212675			ZNF112	-0.82064	0.011884
LOC729860	-0.43958	0.00522231			ZNF548	-0.820375	0.102457
CD247	-0.439516	0.0378677			RNFT1	-0.820227	0.259728
COL6A4P2	-0.439254	0.0404405			C1orf131	-0.819786	0.304801
lincRNA:chr19:57816389-57819926_F	-0.438641	0.0137065			HOXB-AS1	-0.819015	0.0706647
GREB1L	-0.438193	0.0179193			ATP6V0E2-AS1	-0.818957	0.014
lincRNA:chr8:129092514-129095081_F	-0.437811	0.0174649			CYB5R2	-0.818952	0.16649
CSAG1	-0.437462	0.0475952			KLHDC1	-0.818842	0.0357881
RNASEH2A	-0.436302	0.000745512			ZBTB21	-0.818702	0.204665
CST7	-0.436175	0.0251396			ORC3	-0.818671	0.178776
A_33_P3220979	-0.436146	0.0132369			MEX3B	-0.818466	0.183422
GPR37L1	-0.435843	0.0195615			LOC100134822	-0.818373	0.103987
PPP2R2B	-0.435629	0.0490403			NSA2	-0.818012	0.127879
MGC16275	-0.434721	0.00970115			MINOS1P1	-0.817858	0.189154
RHOU	-0.434659	0.0172746			ZBTB26	-0.817503	0.0126889
PAG1	-0.433656	0.0131571			ZMYM6	-0.816768	0.0267565
A_33_P3312564	-0.432908	0.0285441			LOC340581	-0.816525	0.217385
ATL1	-0.430794	0.007044			TCEA3	-0.816354	0.0792567
UBP1	-0.430347	0.00600971			RP11-496I2.2	-0.816349	0.619686
lincRNA:chr4:90602655-90605092_F	-0.428683	0.0184489			C12orf66	-0.815704	0.037715
lincRNA:chr15:25345633-25349116_F	-0.42862	0.0338932			CR936796	-0.81568	0.655736
lincRNA:chr5:150974507-150981382_R	-0.428366	0.0366217			ICT1	-0.815562	0.0973309
ZNF593	-0.428195	0.0102557			MPHOSPH6	-0.814972	0.0101611
ZKSCAN4	-0.427371	0.0317187			GMNC	-0.81494	0.0880757
lincRNA:chr8:29605840-29654517_F	-0.427199	0.0321131			HSD17B7	-0.813783	0.226263
lincRNA:chr8:129108840-129113465_R	-0.426761	0.0222059			EBLN3	-0.813667	0.401607
TRNP1	-0.42657	0.0316908			CEP44	-0.813154	0.0702463
lincRNA:chr8:96081363-96085594_R	-0.426535	0.0287759			RPP40	-0.813015	0.0282743
PTPRCAP	-0.426394	0.0370093			LURAP1L	-0.812847	0.380939
SLC7A6OS	-0.426146	0.00616422			RP11-669M16.1	-0.812703	0.213763
GTF2E1	-0.426052	0.0293768			PFAS	-0.812562	0.229466
ZBTB39	-0.425784	0.040128			PPFIBP2	-0.81245	0.292511
lincRNA:chr12:105804881-105805536_R	-0.425614	0.0288934			SNHG19	-0.81214	0.119339
lincRNA:chr6:14283301-14285685_R	-0.425503	0.0323823			ZNF304	-0.811821	0.300372
HCRT	-0.42542	0.0366194			RFPL3S	-0.811316	0.00961016
MTERF	-0.425022	0.023466			ASUN	-0.811258	0.271796
MCC	-0.424925	0.0258557			CEBPZ	-0.811038	0.328271
ENST00000395778	-0.424837	0.0186696			POLR1B	-0.810876	0.00438293
CBR4	-0.424463	0.0150841			ARID2	-0.809572	0.0252847
lincRNA:chr13:50656306-51066897_F	-0.424394	0.0451868			TOPBP1	-0.809547	0.231147
SLC22A12	-0.423443	0.037853			RPS6KA3	-0.809389	0.224416
lincRNA:chr3:62938485-62995360_R	-0.423351	0.0176762			FKRP	-0.808917	0.00504234
MATN3	-0.422897	0.00308332			ZNF117	-0.808776	0.00572683
TC2N	-0.422816	0.047944			EIF2B1	-0.808326	0.277362
lincRNA:chr8:124456094-124469294_R	-0.4224	0.016541			TNFRSF25	-0.808256	0.173947
TRUB2	-0.42238	0.00719808			AC009120.6	-0.808055	0.0186634
lincRNA:chr17:21434060-21434520_R	-0.422213	0.000348171			FANCI	-0.807952	0.0415684
ZNF576	-0.422191	0.0350122			LOC441179	-0.807754	0.205431
C12orf34	-0.421463	0.00756029			RPRD1A	-0.807714	0.0120325
SLAMF1	-0.421455	0.0201373			AX747826	-0.807334	0.0756054
C14orf167	-0.421347	0.00664367			NUP54	-0.807136	0.00518199
ZNF706	-0.421103	0.0279189			ERCC4	-0.806875	0.00730544
LOC649873	-0.420993	0.000818717			PDE6H	-0.80686	0.0454614
MRPL13	-0.420993	0.000715849			DZIP3	-0.806363	0.0166815
TMEM104	-0.420742	0.000376128			RP11-549J18.1	-0.806173	0.0582613
CCDC50	-0.420687	0.016471			ANGEL2	-0.805637	0.132292
ZNF320	-0.420411	0.0247406			PEX1	-0.805425	0.0190434
PPP1R1C	-0.420067	0.0369098			ACTR5	-0.80525	0.0764458
A_33_P3271187	-0.419224	0.0189124			NUP88	-0.804809	0.0133221
NHEDC1	-0.418198	0.0355075			IL15	-0.804719	0.0341558
ACR	-0.418195	0.00313259			RLF	-0.804447	0.10277
lincRNA:chr5:66985594-66997719_R	-0.41804	0.0247396			ZNF578	-0.804101	0.0211608
TNFRSF11B	-0.417963	0.0184298			RPARP-AS1	-0.803921	0.105036
lincRNA:chr20:56846421-56861494_R	-0.417565	0.0181504			GTPBP4	-0.803908	0.00876685
SLAMF8	-0.417448	0.0446227			CRTAM	-0.803547	0.352583
lincRNA:chr5:133772401-133828210_F	-0.417358	0.00899387			MLLT11	-0.803546	0.223627
NENF	-0.417207	0.0246148			LOC100996286	-0.803492	0.0139838
OXSM	-0.417004	0.00900505			PRG4	-0.802443	0.0373288
KIR3DL1	-0.416467	0.0281933			RPL10A	-0.802412	0.0535127
CD40LG	-0.416186	0.0418731			FAM183CP	-0.801933	0.166825
F2RL3	-0.415838	0.0409881			EEF1E1	-0.801867	0.0250563
GINS3	-0.414324	0.0230597			CREBZF	-0.801797	0.120845
ZNF721	-0.414227	0.0115396			MAGOHB	-0.801792	0.0884988
UVRAG	-0.413981	0.0284542			ZBTB1	-0.801263	0.171027
lincRNA:chrX:45369728-45489447_F	-0.413595	0.0133503			TAF1B	-0.800145	0.011917
TXNDC15	-0.413574	0.0441326			THOC1	-0.799658	0.0891323
lincRNA:chr2:233445657-233449243_R	-0.413247	0.0396133			MAGEB2	-0.799559	0.0998442
MT1F	-0.412607	0.0224819			ARHGEF9	-0.799441	0.189082
ICAM2	-0.412189	0.00138617			PMM1	-0.799116	0.102701
ITGB3BP	-0.412176	0.0208146			LDHB	-0.798952	0.0477693
lincRNA:chr3:16724921-16736321_F	-0.41213	0.0333088			SGK1	-0.798949	0.0503552
RAD50	-0.412047	0.00477416			SATB1	-0.798301	0.026923
2019-09-11	-0.412045	0.019631			HSPBAP1	-0.797786	0.230342
CCL5	-0.411484	0.0469245			PHF14	-0.797156	0.0277646
TMEM186	-0.41129	0.0252934			CMTR2	-0.796777	0.344119
ZNF691	-0.410853	0.0345185			RCN2	-0.796444	0.292889
LRRC40	-0.41016	0.0274482			PCID2	-0.796287	0.0414903
lincRNA:chr6:33091097-33099422_F	-0.410117	0.0493582			SLC35A3	-0.79538	0.24974
lincRNA:chr12:123614572-123628947_F	-0.409884	0.0446178			AGMAT	-0.795021	0.00765618
WNT6	-0.409363	0.0254138			LEO1	-0.794086	0.274253
C18orf55	-0.40854	0.0401996			RP11-288H12.4	-0.793634	0.0152283
ENST00000374207	-0.408044	0.00217826			ATF4	-0.793591	0.0336093
lincRNA:chr4:5529699-5536524_R	-0.407239	0.0401874			C8orf82	-0.793513	0.276669
PSMB5	-0.406657	0.0121736			FAM208B	-0.793503	0.0439342
CCDC77	-0.406644	0.0102966			CYFIP2	-0.793281	0.293627
lincRNA:chr4:2463252-2468502_F	-0.405927	0.0472694			TRA2B	-0.793256	0.126745
BX096849	-0.405802	0.0245486			FAM35A	-0.792175	0.0785269
MBLAC2	-0.405523	0.0321527			NBPF20	-0.79216	0.00552898
CSTF2	-0.40531	0.0200587			CBR4	-0.792091	0.0291296
NEDD1	-0.405248	0.0241044			SLC18B1	-0.791924	0.197405
TMEM40	-0.404425	0.0329681			LOC284513	-0.791699	0.0104239
A_33_P3226135	-0.404134	0.0145649			ACSL4	-0.791422	0.146035
CHCHD8	-0.403897	0.00384771			SELO	-0.791172	0.179489
CYP3A7	-0.403674	0.00365503			ANKRD55	-0.790741	0.0207503
PPT2	-0.40353	0.0098359			DTX1	-0.790645	0.200231
lincRNA:chr10:17765994-17773319_F	-0.403355	0.0319032			LINC00865	-0.789936	0.0134228
ETAA1	-0.403305	0.0217495			ARHGAP5-AS1	-0.789846	0.208716
CD27	-0.402834	0.0387929			KIAA0907	-0.789807	0.0378394
NDUFA6	-0.402567	0.00570602			ARHGEF38	-0.789685	0.176018
SLC22A8	-0.402495	0.0473721			C5orf34	-0.789683	0.113658
YIF1B	-0.402082	0.0281835			RP11-469M7.1	-0.78964	0.0445256
ELAC1	-0.401612	0.0305958			BRPF1	-0.789557	0.259516
RARRES2	-0.401596	0.0128371			CLEC12B	-0.788872	0.0620753
lincRNA:chr6:96958729-96967504_F	-0.401074	0.0096472			RP11-391M1.4	-0.788704	0.159941
OR5C1	-0.401047	0.0129099			PYROXD2	-0.788702	0.0925095
LOC151174	-0.400894	0.0414487			CTA-29F11.1	-0.788689	0.173681
lincRNA:chr1:203237902-203248477_R	-0.400754	0.00762019			TARBP1	-0.787896	0.0756087
C12orf65	-0.400516	0.0358347			FLJ30679	-0.787772	0.176049
A_24_P67408	-0.400231	0.0101368			SUN1	-0.787247	0.0325762
A_33_P3293307	-0.400216	0.0239025			KIAA0895L	-0.787203	0.0443984
WDR92	-0.399733	0.0219393			MTFR1L	-0.786719	0.237816
lincRNA:chrX:73040495-73047819_R	-0.399709	0.0466168			SLC7A6	-0.786502	0.158542
MEPE	-0.39969	0.0129289			SMC6	-0.785892	0.0373194
ZNRF2	-0.399444	0.0157059			P4HTM	-0.785829	0.0067528
SLC25A12	-0.399201	0.0276313			RP5-1103G7.10	-0.785123	0.155483
ENST00000428272	-0.399184	0.00310526			RP11-334C17.5	-0.785083	0.312096
C11orf68	-0.398662	0.0224216			SENP7	-0.78486	0.0670419
lincRNA:chr5:131685601-131704051_R	-0.398576	0.0450198			MGARP	-0.784377	0.00843147
KRR1	-0.398467	0.0411032			BBS2	-0.784013	0.33892
PDE8A	-0.398418	0.0154735			RPRD2	-0.783987	0.0289399
FAM158A	-0.398341	0.0133681			C2CD2	-0.783627	0.0952916
C2orf46	-0.398306	0.00736265			PIK3C2A	-0.783446	0.0982499
ZNF212	-0.397958	0.00942715			ATF7IP2	-0.783358	0.109943
DYRK2	-0.397082	0.0245269			FMR1	-0.782127	0.374879
B3GNT3	-0.397047	0.0195198			TAF1A	-0.781885	0.185279
GPR172B	-0.39655	0.0344973			DNTTIP2	-0.781748	0.0186505
TRAPPC2P1	-0.396494	0.0188476			ZNF274	-0.781323	0.0222729
LOC647983	-0.396044	0.0152767			USP47	-0.781161	0.0838828
AK126237	-0.395934	0.0232676			STAM	-0.781088	0.0599039
TMEM116	-0.395904	0.018818			P2RX5	-0.781022	0.127726
GNGT2	-0.395457	0.0241471			SNRNP48	-0.780966	0.0422844
C17orf89	-0.395248	0.00310216			FBXW4P1	-0.780715	0.0781061
LNX2	-0.395234	0.0455037			HSDL1	-0.780647	0.0630373
RHPN2	-0.395099	0.0276054			RP11-214N1.1	-0.780015	0.0688334
POP1	-0.394604	0.0203695			RNF34	-0.779973	0.0143656
ZNF229	-0.394132	0.00525897			TAF13	-0.779823	0.100614
lincRNA:chrX:73048903-73049066_F	-0.394055	0.0228433			EFR3A	-0.779682	0.0480373
FAM173A	-0.393931	0.0228569			ARHGDIG	-0.779663	0.262356
PLA2G2A	-0.393732	0.0164373			NXF1	-0.779472	0.450028
TRAF5	-0.393387	0.0200203			MDN1	-0.779387	0.170896
lincRNA:chr2:780346-863877_F	-0.392676	0.0162828			MEN1	-0.779355	0.0427974
PREPL	-0.392398	0.0378627			IRF3	-0.779187	0.133742
UBR1	-0.391478	0.0109692			RBBP6	-0.77905	0.0478252
EXOSC3	-0.390843	0.0368929			FAM172A	-0.778769	0.0172829
SNX4	-0.390467	0.0063382			MST4	-0.778607	0.156349
MTO1	-0.390394	0.00404946			DLG5	-0.778551	0.015138
A_33_P3312147	-0.390361	0.00827633			ZNF273	-0.778406	0.193838
lincRNA:chr10:62414794-62507494_R	-0.389879	0.0158515			SSB	-0.778364	0.167279
HDHD2	-0.388868	0.00314064			TTC12	-0.778305	0.046061
C19orf25	-0.387562	0.00568429			CARKD	-0.778035	0.30564
PKLR	-0.387371	0.00678572			IKBKAP	-0.777983	0.14864
LOC644686	-0.386632	0.0261975			RP1-193H18.2	-0.777161	0.139061
ENST00000390463	-0.3864	0.0373746			TMEM39B	-0.776826	0.124827
lincRNA:chr1:233018302-233067877_R	-0.386347	0.0245385			LOC286272	-0.776556	0.0886871
lincRNA:chr15:39618633-39626508_R	-0.386246	0.0454205			SCFD1	-0.776041	0.320289
MIB1	-0.386038	0.0287151			HSCB	-0.775932	0.033068
lincRNA:chr4:82163426-82197376_R	-0.38558	0.0282679			VEZT	-0.775607	0.185869
lincRNA:chr5:65509705-65510491_F	-0.385244	0.0282858			CCNL1	-0.775478	0.136383
VGLL4	-0.385212	0.0018586			LSG1	-0.775348	0.163732
lincRNA:chr2:75201792-75213492_R	-0.385081	0.017659			FLJ37786	-0.775316	0.519173
TRIAP1	-0.38477	0.00199083			LRRC40	-0.775079	0.0555165
PYROXD1	-0.384665	0.00438856			LOC286087	-0.774946	0.256835
ZFYVE19	-0.382677	0.0256352			TUBGCP5	-0.774447	0.0257003
ID3	-0.381707	0.0069515			TAF15	-0.774438	0.125424
RNGTT	-0.381381	0.00919377			ERVK13-1	-0.774063	0.106884
lincRNA:chr21:36128280-36139780_F	-0.381365	0.0199948			HDDC2	-0.774058	0.236138
lincRNA:chr14:81880422-81901222_F	-0.381034	0.0358627			IL18RAP	-0.773967	0.0573496
ASAP3	-0.380707	0.0389949			COPS5	-0.773716	0.116764
C21orf33	-0.379903	0.0195805			ZNF138	-0.773586	0.0102503
PBOV1	-0.379776	0.00325023			LIAS	-0.773021	0.108621
A_33_P3393013	-0.379634	0.0253427			C14orf64	-0.772782	0.0278307
KLHL24	-0.379394	0.0353271			LINC01252	-0.77274	0.191798
GPN2	-0.378928	0.00883576			PDCD11	-0.772686	0.0288353
RAP2B	-0.378817	0.00852743			RP9	-0.772544	0.196186
ARHGEF15	-0.378089	0.0330483			VSTM1	-0.7725	0.0446829
SOX17	-0.377953	0.0459318			OLFM2	-0.772455	0.269444
MRPL36	-0.377834	0.0399679			FAM209B	-0.771968	0.0416913
lincRNA:chr3:9428550-9436575_F	-0.377695	0.008455			RCBTB1	-0.77194	0.058412
GIMAP5	-0.377354	0.0478924			NUDT19	-0.771887	0.153867
TMEM160	-0.376808	0.0317016			PNPLA8	-0.771669	0.160399
USP9X	-0.376146	0.0493699			C1orf162	-0.771144	0.113253
FAM164C	-0.37527	0.0283677			IMMP1L	-0.770953	0.191433
ZNRD1	-0.375135	0.00342969			VPS36	-0.77081	0.0199535
C2orf72	-0.375073	0.022914			RANBP6	-0.770525	0.344291
lincRNA:chr4:115399526-115413226_R	-0.374754	0.0225406			ZNF45	-0.77048	0.173587
CSE1L	-0.374735	0.0070089			NOL12	-0.770035	0.0280156
C1orf35	-0.374582	0.00141001			ADPRM	-0.769844	0.258147
NDC80	-0.374421	0.00876809			YIPF4	-0.769743	0.0822302
lincRNA:chr1:112004552-112015377_R	-0.374159	0.0263051			PDDC1	-0.769355	0.0316875
lincRNA:chr6:41089139-41090988_R	-0.374113	0.0284481			USP3-AS1	-0.769296	0.0236052
REN	-0.373957	0.00407587			GSPT2	-0.76898	0.399191
PSME4	-0.373643	0.03146			ARMCX5	-0.768717	0.0867124
C17orf71	-0.373637	0.0370445			KIF3A	-0.767966	0.0918823
lincRNA:chr12:96953169-96992769_R	-0.373599	0.0256661			TNFRSF14	-0.767943	0.151575
PMVK	-0.373476	0.0152002			AGO3	-0.767821	0.154863
LMOD2	-0.372863	0.0419759			MRPL42	-0.767731	0.231491
lincRNA:chr6:38124747-38131872_R	-0.372335	0.0258225			AMMECR1L	-0.767626	0.145705
OR5E1P	-0.3715	0.0339018			ZNF235	-0.767561	0.0348033
TRAIP	-0.371355	0.0188188			C12orf4	-0.766867	0.0754186
lincRNA:chr3:128268891-128271202_F	-0.371208	0.00367359			MELK	-0.766828	0.174241
POR	-0.370997	0.0406632			GALNT8	-0.766792	0.304264
ZNF773	-0.370811	0.0213397			RPS27	-0.766761	0.0594846
C6orf125	-0.370316	0.0485526			TRMT10B	-0.7664	0.0236717
GOPC	-0.370308	0.0104458			MEIS3P1	-0.766229	0.0295255
HCP5	-0.369496	0.0458949			SH3BGR	-0.766144	0.0453573
lincRNA:chr7:105525814-105538089_R	-0.369038	0.04089			HINT1	-0.765979	0.0731615
A_24_P606663	-0.368951	0.0461715			ZNF585A	-0.765752	0.0388062
C1orf31	-0.368926	0.0379482			MGC40069	-0.765084	0.0150224
TIMP1	-0.368919	0.0339449			MS4A1	-0.76501	0.058794
POLR3K	-0.368764	0.0075487			DDX42	-0.764551	0.0828457
lincRNA:chr6:53121666-53131541_F	-0.368456	0.0128177			SNRPD2	-0.763759	0.205747
SLC38A7	-0.368404	0.0291534			SKA2	-0.763654	0.0382409
ENST00000421635	-0.368288	0.019791			MTM1	-0.763367	0.095755
CCDC85B	-0.367247	0.0123435			TNFRSF10A	-0.763038	0.0720647
TRUB1	-0.367125	0.00991117			LOC645513	-0.763035	0.0829197
HDDC3	-0.367121	0.00839717			FOS	-0.762937	0.152532
ENST00000372261	-0.366609	0.0190037			ICOS	-0.762664	0.128473
TAAR5	-0.366412	0.0367583			RPS7	-0.762532	0.100163
lincRNA:chr4:8508554-8514337_F	-0.365716	0.0359499			ITGAL	-0.762499	0.128525
KRCC1	-0.365166	0.0416562			VPS54	-0.762286	0.045038
RIOK2	-0.364802	0.0174253			NKTR	-0.762265	0.048703
RTP1	-0.364598	0.035066			MACF1	-0.762165	0.0588812
A_33_P3255782	-0.364566	0.00441349			METTL18	-0.761933	0.119512
SEC22A	-0.364535	0.00110504			RP11-196G18.24	-0.761654	0.0974137
lincRNA:chr6:41411797-41426472_R	-0.364424	0.00765301			SKP2	-0.761527	0.102898
MED9	-0.364127	0.0130127			POLK	-0.761086	0.150613
CXorf36	-0.363947	0.00583431			DHTKD1	-0.760537	0.359894
MGMT	-0.363905	0.0440048			RMDN1	-0.760521	0.049896
lincRNA:chr13:79987824-79996624_F	-0.363812	0.0123037			C12orf73	-0.760414	0.0747901
ENST00000404297	-0.363539	0.0294715			RNF126	-0.760397	0.219198
CCL17	-0.363299	0.0414276			LOC101928963	-0.760299	0.0973893
LOC149157	-0.363113	0.0205301			PHOX2B	-0.759646	0.343906
lincRNA:chr15:79641195-79678020_R	-0.362956	0.0339016			SEC63	-0.759272	0.0960538
VCPIP1	-0.362948	0.0288737			LOXL1-AS1	-0.759269	0.0863483
C11orf48	-0.362163	0.00885524			FBL	-0.759171	0.109358
LOC727796	-0.362134	0.00600306			CCDC146	-0.75882	0.0128544
SNAPC3	-0.362053	0.0477149			RP11-111J6.2	-0.757976	0.00652153
CHRD	-0.361847	0.0455777			PYROXD1	-0.757689	0.0660113
CCDC51	-0.361687	0.0195071			SNAPC3	-0.757558	0.0955732
lincRNA:chr1:85944867-85946096_R	-0.36164	0.0110301			ZNF107	-0.757337	0.0622041
C2orf47	-0.361126	0.024229			LOC101927391	-0.757301	0.0179377
A_33_P3235360	-0.36088	0.0426302			FAM3C	-0.756743	0.0215063
MRPL39	-0.360862	0.025295			LINC01015	-0.756717	0.226243
MESP2	-0.360788	0.039001			CEP85L	-0.756394	0.00973925
lincRNA:chr5:58234093-58248293_R	-0.360343	0.0424284			CYP3A7-CYP3AP1	-0.756356	0.172677
MEI1	-0.360331	0.0260109			SREK1	-0.756105	0.0639417
lincRNA:chr3:37886971-37901921_F	-0.359792	0.015027			TRAF3IP3	-0.755939	0.349033
CYP7B1	-0.359687	0.0145965			GOLT1B	-0.755875	0.00866623
MON1A	-0.359379	0.00960784			ZNF827	-0.755515	0.141554
hCG_2014417	-0.359265	0.0472382			RALGAPA1	-0.755215	0.061036
OR5AN1	-0.359015	0.0147205			CEP83	-0.754894	0.0258583
CCDC127	-0.358363	0.0343114			ZNF573	-0.754678	0.159636
PEBP4	-0.358112	0.0273154			PTPN4	-0.754477	0.251073
TRIMP1	-0.358017	0.0166955			LINC00667	-0.754307	0.0155239
lincRNA:chr9:138999696-139000927_R	-0.357983	0.0157147			MICALL1	-0.754263	0.0453071
TIMM10	-0.357973	0.0346481			SRP19	-0.753853	0.432724
lincRNA:chr2:113550079-113572454_R	-0.35793	0.0166388			RUFY3	-0.753806	0.155066
GPHB5	-0.357467	0.0310679			ATRN	-0.753658	0.0442309
SLC20A1	-0.35723	0.00824677			RLN2	-0.753537	0.0677917
MAP4K5	-0.357015	0.0246002			MBIP	-0.753524	0.039268
LOC100131778	-0.356834	0.0164658			MRPS21	-0.753388	0.0323525
ENST00000394939	-0.356605	0.0395738			LSM6	-0.753096	0.292865
lincRNA:chr17:46782814-46783624_R	-0.356561	0.0205416			FAM179A	-0.753036	0.253355
IQCF2	-0.355935	0.0430367			RP11-589P10.5	-0.752637	0.0664291
TBC1D28	-0.355738	0.0184312			SMARCA5	-0.752482	0.329521
RINL	-0.355528	0.010607			RP11-999E24.3	-0.752379	0.269685
CCDC101	-0.354976	0.0300715			UBXN7-AS1	-0.751949	0.167485
lincRNA:chr17:17089400-17095733_R	-0.354663	0.0108059			AKT1	-0.751195	0.131748
DSC3	-0.35427	0.0338956			LOC100133130	-0.75059	0.327411
ZNF14	-0.353689	0.0493212			FAM102B	-0.750543	0.322542
LOC100133790	-0.353652	0.0399484			PDE6B	-0.750407	0.229468
C4orf43	-0.352858	0.0158375			CCDC177	-0.750132	0.180355
C8orf59	-0.352494	0.046583			ASF1A	-0.75002	0.311126
LOC100132829	-0.352418	0.0321095			RP11-111M22.3	-0.749796	0.153485
LOC646396	-0.35236	0.0394165			PAXBP1-AS1	-0.749419	0.0360766
RP11-218C14.6	-0.351815	0.0292271			MRPL50	-0.74923	0.142727
MGC23270	-0.351698	0.0304879			UTS2B	-0.749202	0.145047
ZC3H6	-0.351668	0.0326427			MZT1	-0.748786	0.0215904
CEP76	-0.351648	0.0194439			SPDYE2	-0.748576	0.0929407
MRPL44	-0.351288	0.0363422			PAK1IP1	-0.748487	0.0282223
MED19	-0.351135	0.0115427			YWHAB	-0.74823	0.493685
lincRNA:chr15:34935983-34961608_R	-0.351095	0.0450575			TMEM138	-0.74819	0.0206885
C8orf76	-0.350878	0.00844141			NAPEPLD	-0.748118	0.0914095
lincRNA:chr18:53709508-53763508_F	-0.350831	0.00889249			PCM1	-0.748036	0.00760293
GSPT2	-0.350791	0.029819			KIAA1715	-0.747988	0.11463
NDUFA8	-0.350674	0.00143012			RPLP0	-0.747498	0.0601485
lincRNA:chr6:78190846-78213705_R	-0.350506	0.010229			GCH1	-0.747352	0.0288637
ELMOD2	-0.350192	0.0470705			ZNF91	-0.746984	0.242175
TRAPPC2L	-0.350065	0.0264869			PAXBP1	-0.746816	0.021931
TNFRSF8	-0.34981	0.0304209			METTL23	-0.746793	0.158046
GMNN	-0.349744	0.0284354			RNF125	-0.746194	0.331051
ENST00000409468	-0.349741	0.00773133			MED6	-0.745982	0.403422
SLC22A14	-0.349707	0.0417803			DSC1	-0.745333	0.257753
IFI27L1	-0.349567	0.0260709			UHRF1	-0.745165	0.316284
A_24_P246692	-0.349422	0.0413528			RP11-468E2.5	-0.745127	0.0883739
lincRNA:chr12:5627814-5635389_F	-0.348922	0.0313195			ISM2	-0.744636	0.455801
LMX1B	-0.34887	0.0339087			LRP11	-0.744605	0.0478289
PITX1	-0.348713	0.0139192			SNRNP70	-0.744359	0.0387761
NP274062	-0.348239	0.0195734			PIGA	-0.744234	0.286313
lincRNA:chr2:102597068-102606493_R	-0.34698	0.0354023			LOC101929657	-0.744229	0.152749
RASGRP1	-0.346968	0.0290103			TRIM24	-0.744162	0.043348
A_24_P383330	-0.346392	0.0275008			TBRG1	-0.744145	0.200247
TUBE1	-0.34637	0.0194988			BTG1	-0.744141	0.416598
ENST00000299234	-0.346355	0.0218425			TTC17	-0.744081	0.03669
MTERFD1	-0.346216	0.0190849			LOC101927040	-0.743989	0.094068
HAUS6	-0.346119	0.0192636			RP11-791M20.1	-0.743989	0.095182
C5orf37	-0.344229	0.0346447			PRKCI	-0.743418	0.156971
GPC3	-0.344088	0.0320239			KDM4C	-0.742851	0.230692
ANKRD13C	-0.343873	0.027259			ZBTB2	-0.74255	0.182813
HDGFL1	-0.343815	0.0406282			RP11-539L10.3	-0.741502	0.0744791
CHCHD10	-0.343583	0.0170491			CLGN	-0.741216	0.125659
lincRNA:chr9:138999329-139005204_R	-0.343559	0.0483181			SLC12A2	-0.741072	0.0614436
NDUFS8	-0.343423	0.00912422			DNAJC21	-0.740802	0.0169249
C13orf34	-0.343351	0.0188655			PPAPDC2	-0.740768	0.234217
TRAPPC4	-0.343257	0.0138171			PTPRCAP	-0.740755	0.0303061
BYSL	-0.342859	0.0372525			FCRL5	-0.740476	0.134552
CCDC142	-0.342532	0.0244165			LINC00623	-0.739855	0.0377923
ADA	-0.342431	0.0270637			ETAA1	-0.739839	0.225251
ITGAV	-0.341512	0.0424124			RBM26	-0.739574	0.0252725
PATE3	-0.341492	0.00705952			RP11-379H18.1	-0.739516	0.0453912
lincRNA:chr12:54361178-54362460_R	-0.341167	0.0351296			AES	-0.739301	0.0508237
RARG	-0.340967	0.0162867			BCS1L	-0.73884	0.0892783
N6AMT2	-0.340616	0.0195959			DNAJC16	-0.738348	0.0213748
lincRNA:chr10:44829994-44851569_R	-0.339945	0.0207451			TSHZ1	-0.738167	0.377197
LSG1	-0.339855	0.0199405			TRAPPC10	-0.737977	0.387868
DB026495	-0.339357	0.0192287			NPM1	-0.737835	0.0812635
DNAJC24	-0.339155	0.047582			RP1-30M3.5	-0.737724	0.22041
lincRNA:chr2:111954307-112101675_R	-0.338857	0.00575188			ZNF268	-0.737654	0.0509984
RPRD1A	-0.33875	0.012431			TDRD12	-0.737279	0.290738
RORB	-0.338614	0.0321925			EXTL2	-0.736695	0.535252
lincRNA:chrX:53123329-53152957_F	-0.338557	0.0214943			FAM69A	-0.736625	0.0304567
TMEM41B	-0.338508	0.0345153			NUMB	-0.736434	0.363239
AKAP9	-0.338401	0.0371565			PEX6	-0.736323	0.00964613
MEX3C	-0.338061	0.0375766			NDUFAF7	-0.736314	0.0480749
C1orf180	-0.338041	0.0173199			RBAK	-0.735861	0.0661963
lincRNA:chr1:225999927-226006527_F	-0.337628	0.0453261			ZNF814	-0.735646	0.121219
lincRNA:chr14:103209147-103227872_F	-0.33759	0.0298794			STRIP1	-0.735593	0.0450804
METTL12	-0.337186	0.0286161			UTP14A	-0.735453	0.174434
WDR87	-0.337168	0.0237508			ZNF791	-0.735356	0.396007
PAQR8	-0.337113	0.0342041			SHCBP1	-0.735174	0.130533
ENST00000409082	-0.337042	0.0328541			EPDR1	-0.735059	0.0591531
hCG_1993592	-0.336785	0.0430533			P2RY8	-0.73497	0.485062
lincRNA:chr1:143453727-143469502_R	-0.336675	0.0311591			SACM1L	-0.73466	0.287464
C8orf30A	-0.336394	0.0335751			CDK10	-0.734645	0.0593825
MRPL17	-0.336214	0.0301959			IL10RA	-0.734619	0.200593
KRT78	-0.33535	0.0405949			HCFC2	-0.734068	0.0278361
CEND1	-0.334983	0.00623421			NBEA	-0.734043	0.0268434
DKKL1	-0.334679	0.013538			PRPF38A	-0.733937	0.0819481
C2orf7	-0.334653	0.0336364			ZNF614	-0.733253	0.0194118
CTU1	-0.334448	0.0155843			MYL6B	-0.73313	0.283259
RPP38	-0.333595	0.0256972			NR3C2	-0.732708	0.070845
ARHGAP12	-0.332873	0.0283275			IREB2	-0.732624	0.267498
TULP3	-0.33237	0.00560119			ZNF684	-0.73241	0.0224708
TTTY13	-0.332347	0.0312672			ZNF780A	-0.732376	0.086255
PPAT	-0.330951	0.0251108			SFMBT1	-0.732078	0.0234172
APOA1BP	-0.330845	0.00457036			HOMER1	-0.731516	0.0475036
AK000041	-0.330834	0.0152124			DUSP14	-0.730407	0.159694
NKRF	-0.330404	0.0161141			KIAA0125	-0.73039	0.0231483
SEPW1	-0.330147	0.00635852			MYH3	-0.729827	0.0640751
OTUD6A	-0.330016	0.0371081			PLCXD2	-0.729513	0.107021
PVRIG	-0.329711	0.0439343			BTBD11	-0.729374	0.136152
lincRNA:chr4:106247051-106271076_F	-0.329634	0.026475			HUS1	-0.729338	0.0593912
ST6GALNAC6	-0.32959	0.0435744			ECHDC2	-0.729331	0.375985
OSGEPL1	-0.329449	0.0237429			NUP155	-0.729161	0.0247048
lincRNA:chr3:170179081-170184556_F	-0.328871	0.0365465			DYRK2	-0.729104	0.249861
lincRNA:chr3:106940579-106949939_R	-0.328055	0.0234132			SUCLG2	-0.728588	0.210542
RNF125	-0.327273	0.0365434			IFIH1	-0.728153	0.0367446
NUDT8	-0.327248	0.032062			RP11-124L9.5	-0.728066	0.696869
DHX36	-0.327046	0.0175347			UBA2	-0.727451	0.124594
C4orf38	-0.326808	0.0426713			PFKM	-0.727113	0.0420002
WDR54	-0.326676	0.040586			NAPSB	-0.727066	0.370394
lincRNA:chr1:85980187-86041537_R	-0.32667	0.0469586			MRS2	-0.726849	0.0363533
C3orf75	-0.326546	0.00957817			AC083843.1	-0.726796	0.0185496
ENST00000397520	-0.326453	0.0236374			LOC221946	-0.726553	0.235682
lincRNA:chr7:30589832-30591185_F	-0.326372	0.0467048			ZNF84	-0.726049	0.100493
CD3EAP	-0.326214	0.0237364			TIA1	-0.725826	0.0372476
OR1F2P	-0.325541	0.0262981			ABCC10	-0.725766	0.0972208
lincRNA:chr19:56807436-56826208_R	-0.325514	0.028089			DHRS1	-0.725739	0.108773
RHEBL1	-0.325365	0.0394464			MAFB	-0.725681	0.0332995
LOC442676	-0.325342	0.0239497			PAXIP1OS	-0.72561	0.189278
FAIM	-0.325077	0.035266			LOC728392	-0.725587	0.32837
MORG1	-0.324918	0.0300601			DIDO1	-0.72542	0.0503672
BET1	-0.32475	0.0164628			NAA25	-0.725405	0.155886
lincRNA:chr6:25994021-26010971_R	-0.32434	0.0420841			LOC101927121	-0.725337	0.0892369
SULT1C2	-0.323787	0.0232088			PCED1B	-0.724954	0.186554
LOC100132787	-0.3235	0.0170337			NCK1	-0.724467	0.0939112
C9orf142	-0.323479	0.0226556			AK5	-0.724347	0.019745
EIF2B2	-0.323467	0.0100338			PDE7A	-0.724343	0.018767
NUP35	-0.322024	0.0116332			SCAF4	-0.72434	0.169054
lincRNA:chr12:5627814-5635389_R	-0.321853	0.0398759			LOC100505549	-0.723751	0.0764904
PECI	-0.32166	0.0364013			CDC23	-0.723484	0.191046
FAM113A	-0.3214	0.0080063			MYO15B	-0.723384	0.0373145
EFCAB7	-0.320897	0.0419745			RP11-29H23.4	-0.723375	0.137707
STX5	-0.320644	0.00230526			THEMIS	-0.723315	0.273089
lincRNA:chr3:139141917-139163444_R	-0.320585	0.0410212			CORO2A	-0.723066	0.0314366
LOC652586	-0.319923	0.0283246			ZRSR2	-0.723057	0.0463552
lincRNA:chrX:73040575-73071647_F	-0.319885	0.0154951			OSBPL2	-0.723054	0.362999
RAB22A	-0.319738	0.0459129			ZNF652	-0.722804	0.109187
LOC339760	-0.319469	0.0268556			CLASP1	-0.722656	0.0507138
HEATR1	-0.318679	0.0251038			DPM1	-0.72235	0.423167
A_33_P3232544	-0.318317	0.0418655			CPNE8	-0.721726	0.017612
ZSCAN12L1	-0.317979	0.0294317			LIG1	-0.721151	0.0325337
SERPINA12	-0.317555	0.0400439			MLKL	-0.720957	0.174472
ZNF271	-0.317552	0.0209644			TMEM194A	-0.720873	0.0754663
C2orf43	-0.317178	0.0442311			ZNF540	-0.720532	0.0432304
TMEM132B	-0.316876	0.0475765			NCSTN	-0.720186	0.0795394
lincRNA:chr4:7132149-7143349_F	-0.316661	0.0450316			ALG9	-0.720145	0.144669
LOC100131785	-0.316624	0.0357967			GKAP1	-0.720104	0.0327595
LRRTM2	-0.316609	0.0354579			DPH6	-0.719678	0.0621928
LFNG	-0.316576	0.0282052			FTO	-0.719628	0.0148593
LUC7L3	-0.316482	0.02642			CNOT3	-0.719269	0.031499
ZNF202	-0.316323	0.0366629			ZNF571	-0.719252	0.289177
POLR3A	-0.316275	0.0450315			PPIG	-0.719113	0.254571
A_33_P3280575	-0.315977	0.0343846			ASB6	-0.718727	0.0156157
ETV2	-0.315461	0.0360894			VPS25	-0.718528	0.178967
MRPL51	-0.315142	0.00963639			ANAPC5	-0.718522	0.139494
BAG2	-0.314965	0.0361508			LOC389834	-0.71826	0.459702
ENST00000396903	-0.314355	0.0227612			THOC7	-0.718089	0.417556
MRPS11	-0.31415	0.0139172			HBS1L	-0.718057	0.118139
lincRNA:chr7:77313169-77314583_F	-0.314038	0.0488644			ZNF331	-0.717501	0.140473
GRID2	-0.313074	0.0326165			MRPL32	-0.716983	0.167263
lincRNA:chr5:123961601-123972101_R	-0.31292	0.0397891			CAPN1	-0.716894	0.0313681
TCF15	-0.312552	0.0453118			AC006026.13	-0.716742	0.0190904
TRAPPC5	-0.312509	0.0221357			PABPC1L	-0.716582	0.0493322
LOC100128267	-0.312174	0.0488039			CASP8AP2	-0.71596	0.286045
CALCRL	-0.311718	0.0229304			RNMT	-0.715923	0.123686
lincRNA:chr21:44014781-44021030_F	-0.311603	0.0251846			DEFB114	-0.715891	0.0924522
LOC100128074	-0.311204	0.0258541			KPNA2	-0.715655	0.165133
DDX1	-0.311043	0.00408056			FGFR1OP	-0.715312	0.0383008
PTCD1	-0.310983	0.0257319			PPA1	-0.715143	0.21339
FASTKD2	-0.309907	0.0138403			MRPL39	-0.714663	0.162963
ENST00000397112	-0.309811	0.0152113			GDPD1	-0.714385	0.0307841
ZNF654	-0.309656	0.0430066			ACADSB	-0.713475	0.131405
C19orf42	-0.309646	0.0301121			DDX46	-0.713391	0.152934
MPV17L2	-0.309521	0.0220225			PPP3CC	-0.713151	0.0118155
LOC100133588	-0.308998	0.0458309			SETBP1	-0.712915	0.081583
LOC100129933	-0.308984	0.0312117			FIP1L1	-0.712653	0.27898
EFNA4	-0.308223	0.0455618			ZCRB1	-0.712605	0.0447164
TRIM65	-0.307269	0.00896639			ZNF350	-0.712583	0.132223
lincRNA:chr21:40343025-40364733_R	-0.306337	0.0295759			SYNE4	-0.712573	0.244888
PIGF	-0.306225	0.0159235			CIRBP	-0.712435	0.0271528
lincRNA:chr14:66727722-66932222_R	-0.305048	0.0292891			LOC101060391	-0.71216	0.0668785
lincRNA:chr8:91681974-91687749_F	0.305543	0.0477424			L3MBTL3	-0.711963	0.0931183
RFX3	0.30565	0.0413464			MAPKAPK5-AS1	-0.711896	0.0765663
lincRNA:chr9:471525-484489_R	0.305816	0.0440723			SIPA1	-0.711613	0.345488
CIC	0.305948	0.019116			ZNF337	-0.711598	0.111614
BCKDK	0.306134	0.0301977			SMC2	-0.711494	0.0197466
ENST00000402625	0.306616	0.0241993			ABCE1	-0.711233	0.0361024
SFRS2	0.307064	0.0449862			LINC00954	-0.710807	0.0982948
TGOLN2	0.307105	0.00539514			STAMBPL1	-0.70976	0.0471305
MPP1	0.3072	0.0410391			CCNT2	-0.709247	0.206979
KIAA2018	0.307279	0.0339762			ASNS	-0.709037	0.133468
ERCC-00051_60	0.308329	0.035122			ANKRD10	-0.708876	0.0168594
TRDMT1	0.308745	0.0370937			PC	-0.708867	0.282624
GUCA1B	0.308994	0.0426161			METTL4	-0.708818	0.0728254
FOXK2	0.309672	0.0407679			ZFAND1	-0.708626	0.21768
LOC643454	0.309872	0.0388108			GRM3	-0.708228	0.257898
TUG1	0.310008	0.0230631			SECISBP2L	-0.708095	0.086787
HPS1	0.310596	0.035209			MTCH1	-0.70761	0.149058
PPP2CA	0.311031	0.0135854			SYTL2	-0.707493	0.233614
CPNE2	0.31168	0.0283818			CTSA	-0.707134	0.0144799
BZW1	0.312083	0.0182424			LOC100287497	-0.707076	0.584918
A_33_P3315624	0.312164	0.0261059			KIAA0355	-0.706933	0.271309
IQGAP1	0.312264	0.0326996			RP11-687F6.1	-0.706668	0.012521
RELL1	0.312418	0.0214947			ARHGAP12	-0.706601	0.421452
PEX19	0.312445	0.00408462			RPS6KB1	-0.706569	0.0314686
MAP1LC3B	0.312453	0.0144969			BZW2	-0.706361	0.0239173
lincRNA:chr20:3850525-3857695_F	0.312583	0.0313507			MON1A	-0.706314	0.144469
BIN3	0.312986	0.0267463			MAGEH1	-0.706151	0.119904
INPP4A	0.313807	0.0289649			CLIP1	-0.706072	0.135162
NOL12	0.313953	0.0134928			HINT3	-0.70597	0.0465717
TOX2	0.314093	0.0261346			LDB2	-0.705773	0.0460516
IFNAR2	0.314154	0.038173			DCUN1D4	-0.705419	0.065768
BCL7B	0.314515	0.034898			NSUN5	-0.705166	0.0485075
SLC25A34	0.315592	0.04622			ZNF518A	-0.705132	0.133354
SNTB1	0.315641	0.0371537			FAM76B	-0.705047	0.142726
LOC284900	0.315949	0.0210789			MRPL19	-0.704781	0.114491
lincRNA:chr4:125539675-125571625_F	0.316415	0.0383428			SLC25A43	-0.704693	0.325308
FRMD7	0.316532	0.0184002			MATN1-AS1	-0.704564	0.208279
SLC34A1	0.316658	0.0428288			PKI55	-0.704335	0.0147381
YRDC	0.316726	0.023761			ZNF227	-0.703723	0.26305
lincRNA:chr9:132253298-132266185_F	0.317077	0.047946			SEPSECS-AS1	-0.703576	0.0804051
MLLT1	0.317341	0.0322133			LPAR6	-0.703189	0.0568417
A_33_P3366471	0.317345	0.00740515			C11orf83	-0.703035	0.121099
SPTY2D1	0.318096	0.0448219			TESPA1	-0.702856	0.0940135
AKAP8L	0.318309	0.0461203			USP26	-0.702701	0.274491
PPP1R2	0.318355	0.0283463			ZCCHC7	-0.702285	0.108495
THUMPD3	0.318527	0.0140092			SNHG17	-0.702201	0.150891
CD14	0.31935	0.00418166			RP3-525N10.2	-0.702032	0.0731444
lincRNA:chr8:67600521-67605596_F	0.319926	0.0260298			NUP160	-0.701406	0.205087
lincRNA:chr16:72281724-72432024_F	0.320374	0.0461656			CETN3	-0.701364	0.321004
NXNL2	0.320746	0.00287592			ST8SIA1	-0.701176	0.0978932
LOC391334	0.321539	0.0417693			UGT1A1	-0.70108	0.224813
RPL22	0.321577	0.0300006			YES1	-0.701022	0.023024
lincRNA:chr4:13339024-13363261_R	0.321721	0.0439637			PRKCD	-0.700989	0.371035
ZIC1	0.322483	0.0296894			NDUFA8	-0.700971	0.526476
PRDM9	0.32298	0.036449			TCFL5	-0.700586	0.0622155
SCAMP4	0.323032	0.0475027			WWP1	-0.700585	0.482672
CNP	0.32362	0.0433878			SPATA13	-0.700555	0.134095
KRAS	0.323778	0.0425225			ASCC3	-0.700037	0.0741293
NAT8	0.323826	0.0355373			TRAT1	-0.699947	0.300322
POTEK	0.324254	0.0242115			ZNF789	-0.699916	0.0340355
CTNNBIP1	0.324343	0.0138803			DDX5	-0.699816	0.202787
DDX26B	0.324385	0.0471531			SCML1	-0.699702	0.212227
PGRMC2	0.325049	0.0303696			GTF2H2B	-0.699696	0.355202
A_24_P75718	0.325139	0.0375262			STX18	-0.698972	0.0153727
KDM4B	0.325259	0.0194765			KDSR	-0.698196	0.103414
RPL9	0.325315	0.0194127			LOC100129917	-0.698152	0.186223
PCSK2	0.325459	0.0263125			OLIG1	-0.69808	0.269846
CCL1	0.325475	0.0465158			PGRMC2	-0.697947	0.0627163
ZC3H3	0.325669	0.00400459			POLM	-0.697263	0.239871
BG036557	0.326277	0.0318441			PAIP1	-0.697184	0.134648
FAM48A	0.327193	0.0290317			LOC101927841	-0.69717	0.206504
TM6SF1	0.327262	0.0445434			LIG4	-0.696974	0.218015
A_33_P3348872	0.327447	0.043385			ZNF880	-0.696666	0.0453289
H2AFJ	0.327521	0.0468066			MRI1	-0.696598	0.219274
A_33_P3292432	0.327939	0.0300515			RP11-258C19.7	-0.696388	0.23149
CDKN2D	0.328297	0.0201928			ASH1L	-0.696336	0.410015
A_32_P113812	0.32904	0.0419691			DDX19A	-0.696149	0.0240824
ENST00000381679	0.329454	0.0223267			STK11IP	-0.695963	0.0118298
LOC339192	0.329557	0.031926			RP11-945A11.2	-0.695372	0.170217
MAPK13	0.330063	0.0491619			SPEN	-0.695193	0.181135
lincRNA:chr9:132253097-132255874_F	0.330399	0.00964978			ANP32A-IT1	-0.695184	0.235251
lincRNA:chr6:30260123-30262335_R	0.331904	0.0342849			PHACTR3	-0.695085	0.126581
CPA2	0.332325	0.0281606			CRYZL1	-0.695062	0.183234
lincRNA:chr15:25243173-25246729_F	0.332839	0.0276632			C19orf52	-0.695045	0.157083
lincRNA:chr13:20389250-20406250_F	0.333205	0.0314396			ABHD17A	-0.694416	0.207197
TFG	0.333467	0.0445719			ZNF43	-0.694306	0.179819
RNF13	0.333585	0.0243041			NOP2	-0.694258	0.142158
FOXO3	0.333803	0.0177189			MOP-1	-0.694146	0.0368288
SLC25A26	0.3339	0.0422428			BCCIP	-0.693887	0.0177878
lincRNA:chr4:84135426-84176451_R	0.333917	0.0238224			FNBP4	-0.693867	0.117929
PHKA2	0.334789	0.0170243			NUDT16L1	-0.693799	0.0816459
CDC2L1	0.335049	0.0427928			GTPBP8	-0.693572	0.0187699
lincRNA:chr12:122243692-122252817_F	0.335362	0.0102204			LOC101928144	-0.693562	0.290305
AP3D1	0.335773	0.0464264			RP11-38P22.2	-0.693344	0.0534935
C16orf87	0.336649	0.00402272			ENPP4	-0.693335	0.154523
RBMX	0.336928	0.0407189			ZNF711	-0.692682	0.0134684
NSFL1C	0.337114	0.0251828			OPA1	-0.692523	0.0503807
F8A1	0.337381	0.0100015			TRA2A	-0.692502	0.404199
LRRC25	0.337774	0.01431			KIAA1429	-0.692491	0.0109906
METTL10	0.338057	0.0483828			FLJ12120	-0.692431	0.244817
MFN2	0.338182	0.0287738			N6AMT2	-0.691975	0.118337
SRGAP2	0.338894	0.040616			ZNF232	-0.691648	0.0438248
BBS9	0.338951	0.0162731			RIOK2	-0.691627	0.0268875
CUGBP2	0.339062	0.0448216			METTL10	-0.691319	0.0286524
DECR1	0.339249	0.0361627			RPL22	-0.691112	0.0310734
JAK1	0.339323	0.0276565			RP11-932O9.10	-0.691092	0.295547
HNRNPL	0.33939	0.0222212			LEPR	-0.691009	0.17717
HNRPDL	0.339575	0.0372747			INO80E	-0.691008	0.22003
C10orf12	0.340077	0.0287779			CMAS	-0.690528	0.0226927
ERGIC1	0.340233	0.0228035			LOC441081	-0.690489	0.06747
C19orf50	0.340287	0.0246049			APPBP2	-0.690377	0.107713
PRKAR1A	0.341116	0.0477742			GIMAP1	-0.690311	0.0735785
ZFP91	0.341423	0.00722329			FAM117B	-0.690269	0.0666672
PABPC4	0.341509	0.0276203			ZBTB11	-0.690046	0.352425
EPS15L1	0.341697	0.0165107			SLAIN1	-0.689609	0.33468
LOC100128494	0.342405	0.0409355			TENM1	-0.689375	0.0222616
LOC100132108	0.343257	0.0489959			MRPL13	-0.68935	0.422477
lincRNA:chr12:95697844-95704411_R	0.343353	0.0183567			C1orf27	-0.689269	0.0465117
GNMT	0.343393	0.036956			DCAF16	-0.688362	0.27042
CABLES2	0.343722	0.0127648			FOXR1	-0.688161	0.0655814
CXorf50	0.344114	0.0116619			TBC1D27	-0.68791	0.158786
NCOR2	0.34468	0.0290856			GEMIN5	-0.687858	0.303981
DDX3X	0.344994	0.0205653			RP11-690I21.2	-0.687844	0.129925
PCMT1	0.345334	0.0331			PBDC1	-0.687823	0.466901
CK300181	0.345853	0.0177986			FLT3LG	-0.687786	0.451839
STK24	0.346654	0.0291667			TRIM33	-0.687464	0.113614
WIZ	0.347028	0.0161858			TBC1D32	-0.687165	0.174799
ULBP1	0.347487	0.00830034			PPBPP2	-0.687158	0.119323
ENST00000374757	0.347548	0.0370114			PCYOX1L	-0.68672	0.176282
MNT	0.347949	0.00463254			BTN3A3	-0.686453	0.369295
LILRB3	0.34816	0.0432518			PTER	-0.685942	0.307267
ZNF407	0.348182	0.01859			TTTY15	-0.685237	0.0290817
lincRNA:chr12:54461633-54467708_R	0.34839	0.0134081			FAM221A	-0.685165	0.119589
TMUB2	0.348545	0.0210105			IL18	-0.684899	0.315598
lincRNA:chr10:3521025-3527500_R	0.348604	0.0162517			AHR	-0.684872	0.16402
ARSG	0.348789	0.0309826			KANSL1	-0.68415	0.0976572
PXN	0.349367	0.019909			ZDHHC13	-0.684051	0.0151033
ACSM2B	0.349649	0.021767			ACAD9	-0.68385	0.158622
R3HDM2	0.350012	0.015529			HCG9	-0.68379	0.185708
ELL	0.350847	0.0350554			ITPR1	-0.683408	0.104934
FBRS	0.351182	0.00155908			LOC101927310	-0.683213	0.0718769
lincRNA:chr2:139144855-139211555_R	0.351478	0.0422599			LRCH3	-0.682283	0.102956
ZSCAN5A	0.351507	0.0389443			AMMECR1	-0.681381	0.239647
ENST00000368053	0.351534	0.0486059			GTF2F2	-0.681191	0.204769
BX538057	0.351844	0.0386203			CDKN2AIPNL	-0.680935	0.0311277
APOM	0.352034	0.00437339			LOC100134368	-0.680652	0.32138
MTERFD2	0.352332	0.0482439			YTHDC2	-0.680622	0.10502
WNK2	0.352369	0.0343065			FNDC7	-0.680512	0.296614
lincRNA:chr19:17187375-17194450_F	0.35237	0.0102252			FAM133A	-0.680457	0.211707
STK40	0.352647	0.00628154			ZNF497	-0.680453	0.127503
KIAA0564	0.352692	0.0390971			CLK4	-0.68005	0.0867488
FAM132A	0.353048	0.0216407			LINC00487	-0.679884	0.0291638
LOC100129935	0.353459	0.00211738			C3orf38	-0.679879	0.183009
lincRNA:chr3:107824160-107871810_F	0.353535	0.0139607			SLC35D1	-0.679115	0.204491
UBE2R2	0.353873	0.0392591			COMMD3	-0.678756	0.0893283
lincRNA:chr22:31373501-31373844_F	0.353943	0.00499208			ZNF546	-0.678459	0.144146
AGXT	0.353984	0.0223116			RP11-111M22.4	-0.677832	0.0157029
LOH12CR2	0.354419	0.0272493			MIR4435-1HG	-0.677338	0.0905109
TMEM167B	0.354431	0.00967941			IL11RA	-0.677203	0.0390343
SRGN	0.354718	0.0117635			HCRP1	-0.677172	0.0764315
RXRG	0.354725	0.00631879			RSAD1	-0.676931	0.39819
HNRNPH2	0.354975	0.0152256			TC2N	-0.676823	0.109295
MLF2	0.355151	0.0489529			MRPS6	-0.676557	0.175424
ENST00000391567	0.355157	0.0378339			KIFC2	-0.676264	0.0329779
CXorf67	0.356317	0.0155339			NKG7	-0.676251	0.149151
ZNF705D	0.357179	0.0202583			CXXC5	-0.676197	0.254272
LOC100130431	0.357467	0.00251249			CASD1	-0.676147	0.0391731
ENST00000358726	0.357555	0.0399039			ATRX	-0.676004	0.360491
GRLF1	0.357772	0.0320223			CASK	-0.675141	0.095486
MLLT10	0.357872	0.00977728			BD495725	-0.675064	0.261104
RAB43	0.357987	0.0352378			TTC28-AS1	-0.674958	0.028211
CYTIP	0.358857	0.0381721			GPN3	-0.674773	0.249633
lincRNA:chr6:107234807-107241407_F	0.359053	0.0363733			ZNF736	-0.674681	0.0187871
CYP2J2	0.3591	0.031711			RPL3	-0.674661	0.159319
ZNF676	0.359344	0.00555944			HIF1A	-0.67451	0.144272
ERO1L	0.359701	0.0374335			PPAP2A	-0.674119	0.0130013
CD34	0.360108	0.00680529			RP11-534L20.5	-0.674004	0.091559
MEF2B	0.360668	0.0166951			DHX57	-0.673569	0.147636
TMCO7	0.360828	0.0128986			ZNF567	-0.673431	0.124854
OR5P2	0.361166	0.0140721			GEN1	-0.673079	0.0441969
LOC642597	0.361179	0.040681			SEC16A	-0.672948	0.0943284
C3orf72	0.36133	0.0314271			ACD	-0.67266	0.157374
lincRNA:chr2:179375079-179386329_F	0.361397	0.0483311			PCDH9	-0.672343	0.0353871
FAM32A	0.362009	0.0152091			SF3B1	-0.672179	0.170487
TPCN2	0.362011	0.0346051			HSPA14	-0.671943	0.174211
BRI3BP	0.362341	0.0230196			DNM3	-0.671744	0.0320592
lincRNA:chr2:55848496-55861395_R	0.362353	0.0435258			BC045789	-0.671704	0.140183
PVRL1	0.362884	0.044562			CD48	-0.67154	0.0113093
ASF1B	0.362889	0.0274264			LAT	-0.67113	0.0628145
LOC441268	0.362905	0.0466834			ZNF805	-0.670388	0.274011
A_33_P3420762	0.363024	0.0177691			LINC00290	-0.670366	0.36871
lincRNA:chr21:40541155-40546455_F	0.36321	0.00147527			DERA	-0.670195	0.564441
PTBP1	0.363536	0.0268745			CRNKL1	-0.669805	0.233125
SLC6A6	0.363892	0.00147294			VSIG1	-0.669646	0.164104
ZNF417	0.364019	0.036416			MBD5	-0.669572	0.0130497
RBMXL1	0.364598	0.0142919			ARL1	-0.669502	0.0384683
C1orf125	0.364602	0.0299104			ETNK1	-0.669469	0.0962388
lincRNA:chr6:34244122-34253847_R	0.364692	0.0472808			FAU	-0.669467	0.122444
LRRFIP1	0.364729	0.0106152			RB1CC1	-0.669332	0.368853
GUCA2A	0.365045	0.0446295			CCDC93	-0.669144	0.0454957
LOC729570	0.365146	0.0251473			HEMK1	-0.669133	0.0173752
PDLIM7	0.365279	0.00776436			ZNF195	-0.668687	0.383564
TBC1D22A	0.365404	0.00729773			AMIGO2	-0.668482	0.204106
ENST00000367555	0.365605	0.0278094			ABHD13	-0.668453	0.175792
ENST00000380201	0.365692	0.0292419			MOGAT1	-0.668217	0.179001
VPS13B	0.366293	0.0126573			CTD-2377D24.6	-0.668168	0.485399
BRD4	0.366452	0.00401812			SPDL1	-0.667733	0.0376426
MCFD2	0.366595	0.0114995			IBTK	-0.667637	0.147102
EAF2	0.366974	0.0492184			RP11-420K14.2	-0.66721	0.0473572
TSC2	0.36713	0.0341526			TRAPPC2	-0.666946	0.154015
ENST00000435447	0.367341	0.0203005			MGME1	-0.666702	0.271224
LOC729645	0.367712	0.0221906			ZNF271	-0.666687	0.232044
ITGA6	0.367778	0.0164316			PLRG1	-0.66626	0.149149
CTF1	0.367911	0.0107393			RPL34	-0.665428	0.117981
CSF3R	0.368291	0.0212457			ADNP2	-0.665273	0.0487363
TET2	0.36848	0.0193747			MEF2A	-0.664892	0.191395
SYNCRIP	0.36862	0.0167556			RP11-61L19.2	-0.664697	0.330174
LATS1	0.368692	0.0270067			GCNT2	-0.664671	0.0312222
SGK196	0.36913	0.0248983			ZNF621	-0.664316	0.036436
MAP1LC3A	0.369773	0.0133433			SOAT1	-0.664313	0.219451
FAM72D	0.369822	0.0443336			HSPH1	-0.664217	0.0163258
C16orf93	0.370036	0.0198767			ABCB7	-0.664072	0.0363082
AGK	0.370461	0.032362			PELP1	-0.663935	0.0309254
GTF2IRD2	0.370636	0.012695			ZNF485	-0.663911	0.0625458
MAPK9	0.371776	0.0262401			NAF1	-0.663798	0.212775
AKAP8	0.371868	0.0243726			CTB-181H17.1	-0.663786	0.166977
ST3GAL2	0.371883	0.0157318			RNF170	-0.663437	0.0145261
C20orf111	0.372302	0.0177817			ILF3	-0.663363	0.144501
PAPSS1	0.372437	0.0242325			RAD9A	-0.662906	0.0474408
DHRSX	0.372892	0.0286661			TADA1	-0.662572	0.0304659
JMJD7-PLA2G4B	0.373022	0.00989138			PIKFYVE	-0.662488	0.0958417
ADIPOR1	0.373044	0.016816			RP11-686D22.8	-0.66235	0.0570683
MZF1	0.373272	0.0295047			AC090627.1	-0.662232	0.0571118
LOC100286937	0.373587	0.0232014			RAB24	-0.661633	0.184022
LRPAP1	0.373801	0.031136			ELL3	-0.661618	0.105845
CMTM1	0.374195	0.0438369			DCXR	-0.661617	0.233808
ACSM3	0.374557	0.00718914			EML4	-0.661511	0.153833
SERPIND1	0.374675	0.0397226			ZNF234	-0.661051	0.171661
CAPSL	0.374691	0.0207664			LOC100288893	-0.660686	0.0454433
A_24_P603890	0.375329	0.0428243			PPIL3	-0.660132	0.14516
AKT2	0.375757	0.00216267			EIF2AK4	-0.659581	0.0789621
FLOT2	0.375877	0.0441827			BRIX1	-0.6595	0.0867252
SLC15A3	0.376157	0.0141026			ALG14	-0.659467	0.0154535
lincRNA:chrX:100247844-100257469_R	0.376398	0.047541			BPNT1	-0.659428	0.0325134
PURB	0.376404	0.0057573			BRWD1	-0.659337	0.0230498
CTNS	0.376451	0.0178993			CYP2R1	-0.659298	0.140508
C19orf54	0.376638	0.015862			AX747405	-0.659029	0.441365
SELL	0.376722	0.0190938			MIR302B	-0.659003	0.0590555
LOC221122	0.377197	0.043613			ZNF101	-0.658455	0.287481
TMEM143	0.377367	0.00159045			LOC285147	-0.658182	0.187798
PPARGC1B	0.377652	0.011784			ITGB2-AS1	-0.657817	0.281396
C1R	0.378075	0.01049			NDUFAB1	-0.657775	0.0200866
LOC100129550	0.37842	0.0278863			ZADH2	-0.656871	0.10789
DENND5A	0.378544	0.0360878			CLHC1	-0.65687	0.0182028
FUT4	0.378549	0.0334384			ZNF569	-0.656851	0.0980305
GON4L	0.379011	0.00887793			MPLKIP	-0.656595	0.122069
ENST00000382464	0.379099	0.0419242			SLC4A1AP	-0.656581	0.0345917
LOC340090	0.379704	0.0326141			KLF11	-0.655644	0.261924
CTBP1	0.380086	0.0379073			VCAN	-0.655624	0.338601
ENST00000403810	0.380128	0.0255564			UBLCP1	-0.655515	0.0659576
lincRNA:chr3:182651981-182660175_R	0.380315	0.025398			RPL8	-0.655479	0.132034
FIG4	0.380772	0.0330358			LNX2	-0.655403	0.385362
SLC48A1	0.380913	0.00453877			BIRC3	-0.655236	0.195079
AMICA1	0.381125	0.0488333			ABCB10	-0.655086	0.172085
IQCE	0.381457	0.00415838			ZNF326	-0.654934	0.064592
LOC727878	0.381555	0.00348855			ATP2C1	-0.654905	0.0325421
C14orf1	0.381739	0.0436251			CMAHP	-0.654883	0.0865363
lincRNA:chr9:132255790-132266370_F	0.382041	0.031122			C17orf75	-0.654625	0.135898
IMPDH1	0.382046	0.00616096			PREPL	-0.654427	0.0399069
TEX2	0.38223	0.021008			CHD2	-0.654176	0.0800467
OR7A5	0.382434	0.0470712			AKAP17A	-0.653982	0.0745598
BAIAP2	0.382726	0.0146953			ZNF850	-0.653727	0.0201877
LOC646049	0.382744	0.0493836			KANSL1L	-0.653139	0.0337704
CPPED1	0.382782	0.0460114			ZZZ3	-0.653112	0.136315
ENST00000409375	0.382949	0.0055291			NBEAL1	-0.653032	0.07257
SIX2	0.383596	0.0249874			FRA10AC1	-0.652681	0.0694659
UBAP2L	0.383647	0.0390895			EXTL3-AS1	-0.652437	0.0297021
DGAT1	0.38372	0.010536			PRKAA1	-0.651894	0.17272
MREG	0.383992	0.0485323			ATG101	-0.650964	0.0846686
CNTN1	0.384087	0.000208942			METTL5	-0.650555	0.310685
A_33_P3250398	0.385155	0.0349268			ITPRIPL1	-0.650219	0.083693
ENST00000377043	0.385219	0.0480551			EIF4G3	-0.650199	0.0702726
RNF38	0.385605	0.00765276			PLA2G4A	-0.649905	0.192639
lincRNA:chr4:24810293-24821819_R	0.386175	0.0453691			ATP6V1H	-0.649593	0.0984322
MAML3	0.386197	0.00924475			REPS1	-0.649533	0.221846
RANBP9	0.386226	0.032778			RPL19	-0.649481	0.0527166
ATP6V1B1	0.386868	0.0213766			DAAM1	-0.6492	0.0566278
FNDC3B	0.387712	0.027284			CD247	-0.649126	0.166523
lincRNA:chr3:161007906-161020056_F	0.387839	0.0360822			CCDC88C	-0.648856	0.318391
HNRNPK	0.388077	0.00381605			SETDB2	-0.648756	0.120592
DUSP5P	0.388454	0.0447008			P2RX7	-0.648617	0.189193
lincRNA:chrX:73422428-73423502_F	0.388677	0.035383			SLFN11	-0.648611	0.388477
FLJ43663	0.389017	0.032156			ATAD1	-0.648603	0.0333564
RPN1	0.389018	0.0308499			RP11-48B3.4	-0.648512	0.244404
lincRNA:chr4:110348751-110354476_F	0.389043	0.0462128			FAM228B	-0.648485	0.134609
lincRNA:chr8:28912381-28922959_R	0.390629	0.0480691			CCDC137	-0.648202	0.320918
CCPG1	0.3907	0.0151503			LOC647070	-0.648086	0.486869
ATXN1L	0.390713	0.0433639			TAPT1-AS1	-0.648062	0.437175
PPM1F	0.390878	0.00897074			DENND6A	-0.64797	0.46558
KDR	0.391645	0.0331158			ANKRD6	-0.647837	0.145791
MAPKAP1	0.391789	0.0437424			LYAR	-0.647419	0.0643535
GSPT1	0.391794	0.0451098			TTC31	-0.647418	0.308399
CACNA1F	0.391886	0.0279183			CENPQ	-0.647279	0.137838
PIP5KL1	0.392441	0.0316287			HMGN5	-0.647232	0.0135179
TATDN1	0.392493	0.0266156			ADIPOQ	-0.646985	0.209804
ZFAND5	0.392592	0.0409786			DPY19L4	-0.646484	0.355313
PRPF18	0.392648	0.00611952			GEMIN2	-0.64645	0.155807
MAEA	0.393763	0.0437339			WBP5	-0.646374	0.255255
SFRS6	0.393798	0.0152141			ARHGAP32	-0.646331	0.062302
CHRAC1	0.393809	0.0182663			MRPL34	-0.646273	0.213326
POL3S	0.393869	0.0113346			DOPEY1	-0.646115	0.0285324
KIAA1539	0.393955	0.0165219			SEC24B	-0.646014	0.288261
ABCC5	0.394081	0.0229739			PCMTD2	-0.64574	0.401887
OR2AG1	0.394317	0.0127193			CEP57	-0.645349	0.247496
CAP1	0.394516	0.0369798			PPP1CC	-0.645297	0.026014
SUPT3H	0.394692	0.0338933			HSF5	-0.645272	0.11327
SFRS9	0.394841	0.0356614			SNX16	-0.645176	0.0225251
BICD1	0.394919	0.047478			ZNF292	-0.644792	0.217458
MYH8	0.394994	0.0473245			LINC00888	-0.644697	0.0488577
CHIT1	0.39525	0.0439562			TMEM135	-0.644502	0.0234316
lincRNA:chr6:126379957-126409982_R	0.396528	0.0440948			ANK3	-0.644179	0.0855912
ZNF728	0.397065	0.015102			FAM217B	-0.644151	0.16946
SLC16A5	0.397129	0.0155658			OXNAD1	-0.643854	0.535156
A_33_P3276237	0.397153	0.00663909			STAP1	-0.643842	0.187637
PIGZ	0.398198	0.0433609			ENTPD4	-0.643805	0.058734
ITPRIP	0.398222	0.026171			POLR2G	-0.643472	0.10831
lincRNA:chr22:31371385-31374065_F	0.398442	0.0188355			ZC3H6	-0.643045	0.0726351
EFHD2	0.398788	0.0178699			PTPN22	-0.642996	0.100588
MAPKAPK3	0.399151	0.0490528			PRMT5	-0.642986	0.0511386
MLLT4	0.399523	0.0231916			PIGF	-0.642293	0.10238
PCBP1	0.399909	0.0473222			AX747730	-0.642171	0.111164
ENST00000409436	0.400288	0.0205593			PARG	-0.641747	0.143136
lincRNA:chr2:201616236-201626938_R	0.400705	0.0360826			JAK2	-0.641631	0.314362
TGFBR1	0.401105	0.0134135			C22orf46	-0.641389	0.180334
lincRNA:chr3:171507069-171528235_R	0.401258	0.0459809			SMARCC2	-0.641202	0.106835
C6orf141	0.40175	0.0109378			ABCB1	-0.641193	0.31463
lincRNA:chr22:31369418-31371332_R	0.401761	0.00881085			FAM32A	-0.641119	0.0824676
ENST00000405675	0.402327	0.0317658			ELK3	-0.6408	0.20884
ENST00000382516	0.402632	0.0126145			TAF9B	-0.640584	0.0371181
UBE2D3	0.403049	0.00154005			UBR5	-0.640521	0.0725995
ZNF738	0.403316	0.00160421			LINC01091	-0.64045	0.283703
ENST00000391820	0.403425	0.0137472			RP11-118G23.1	-0.640298	0.149168
A_33_P3291150	0.403821	0.0104654			LOC101928009	-0.640013	0.130745
C1orf212	0.403822	0.00543872			TWISTNB	-0.639689	0.0990723
HCN1	0.403945	0.0417875			ARHGAP21	-0.639675	0.0801945
lincRNA:chr21:37802955-37823180_F	0.404297	0.0185248			AKTIP	-0.639675	0.0886083
NMT2	0.404577	0.0444907			PNRC2	-0.639658	0.126831
FBN3	0.404673	0.0153913			FTX	-0.639373	0.211179
FOXN3	0.405075	0.00923639			KIAA0232	-0.639292	0.132268
TMEM127	0.405168	0.00111597			C14orf182	-0.639237	0.118193
LAMB4	0.405193	0.0173472			LINC00672	-0.639209	0.0580912
LRRC15	0.40524	0.0470936			YPEL1	-0.639164	0.26033
KCNK13	0.405251	0.0041072			RWDD3	-0.639107	0.445708
CCNYL1	0.40535	0.0418015			METTL14	-0.639093	0.146053
PARP6	0.405408	0.0211428			TCTEX1D2	-0.639086	0.317276
lincRNA:chr20:31438639-31447464_F	0.405453	0.0277505			GCFC2	-0.639055	0.154967
LASP1	0.405784	0.0301793			RP11-456P18.2	-0.638969	0.0248509
TRERF1	0.405788	0.00654333			ZNF253	-0.638797	0.145583
OXGR1	0.406367	0.0491557			FBXW8	-0.63875	0.0681738
HEPACAM	0.406389	0.00769418			SOCS5	-0.638448	0.100377
CSNK1D	0.406829	0.00465687			EIF1AX	-0.638369	0.182438
SLC24A6	0.407069	0.0077504			RBM10	-0.638127	0.296588
FMNL1	0.407271	0.0260769			GPATCH2L	-0.638086	0.06131
lincRNA:chr7:130628924-130629917_R	0.407667	0.0232858			TNFAIP8L1	-0.638016	0.0533092
ENST00000296147	0.407822	0.033012			LINC00113	-0.637995	0.06535
RALGPS1	0.408013	0.0394558			PAQR8	-0.637993	0.0196998
MBD1	0.408302	0.0127921			GPATCH2	-0.637903	0.0332627
LOC345645	0.408748	0.028228			NCBP2-AS2	-0.636893	0.0454655
ANKRD36B	0.409179	0.0369133			MBTD1	-0.636804	0.251577
ZNF394	0.409452	0.00594237			MBLAC2	-0.636747	0.162059
COPS7B	0.409513	0.00459432			TRIM37	-0.636747	0.0182953
ITPK1	0.409577	0.0228944			ZNF513	-0.636719	0.262267
HIC2	0.40995	0.0445832			KLHL7	-0.636532	0.202592
TBXAS1	0.409953	0.0036411			LRPPRC	-0.636156	0.177772
CYP1A2	0.410046	0.018174			VSIG10L	-0.636022	0.155919
AAA1	0.41023	0.0313607			GFI1	-0.635918	0.184266
KRTAP13-1	0.410236	0.0287328			BAZ2B	-0.635864	0.335778
STAG1	0.410709	0.0324043			ZNF202	-0.635799	0.0242286
ZNF546	0.411941	0.0305301			TRAF3IP2	-0.635719	0.0226919
GNAQ	0.412288	0.00451488			PDE3B	-0.635675	0.0359044
WNK1	0.412591	0.0359786			NEFM	-0.635618	0.259827
lincRNA:chr19:48113663-48137737_R	0.412898	0.0429234			PCSK5	-0.635564	0.260508
TRPM7	0.413487	0.00564047			MAEL	-0.635503	0.301418
MMAB	0.413528	0.0491917			ARL14EP	-0.635501	0.184063
ODZ2	0.414002	0.0169558			DDX50	-0.635194	0.228706
LOC729421	0.414389	0.00655599			TSR2	-0.634656	0.187286
FN1	0.414468	0.0477656			LRP5L	-0.634367	0.136619
TCERG1	0.414544	0.0391735			CLN5	-0.634133	0.0778674
ABCC1	0.415549	0.0277552			FAM73B	-0.633961	0.0425314
lincRNA:chr1:163265476-163278951_R	0.415618	0.0163935			KCNK6	-0.633959	0.196919
lincRNA:chr2:54053608-54054069_F	0.415865	0.0334065			PSIP1	-0.633933	0.334137
RBM15B	0.415989	0.0233679			RPL36A	-0.633806	0.376412
LOC642852	0.416084	0.0480666			ANKLE2	-0.633788	0.196366
EBPL	0.416647	0.00535076			TMEM41B	-0.633785	0.275807
NCK2	0.417096	0.0363003			ZBTB3	-0.633771	0.185402
USP7	0.417181	0.035727			LRRC57	-0.633667	0.0335367
UBAP1	0.417226	0.0215058			ZNF667	-0.633567	0.0444246
R3HDM1	0.41765	0.0483261			PSMC5	-0.633379	0.115179
JDP2	0.41787	0.0139087			ZNF611	-0.632933	0.169112
PNRC1	0.418171	0.00530067			EML6	-0.63265	0.146937
SETD2	0.418249	0.0473976			PAPD4	-0.63258	0.192842
TTC17	0.418571	0.00739383			TCF7	-0.632572	0.136248
PROK2	0.418638	0.0102079			SNRK-AS1	-0.632491	0.0432572
FAM156A	0.418642	0.0119181			DHX33	-0.632294	0.111164
MAST3	0.41912	0.0397195			YARS2	-0.631914	0.163887
TMCC3	0.419211	0.0396339			EXOC4	-0.631848	0.0253657
KLHL12	0.419262	0.0426477			FBXO3	-0.631836	0.0346115
lincRNA:chr2:32065896-32092546_R	0.419684	0.0224473			DIAPH2	-0.631604	0.0681678
lincRNA:chr4:15670037-15683240_R	0.4205	0.00631425			ZNF589	-0.631515	0.0667527
FOXO4	0.420501	0.0393799			AUP1	-0.631513	0.213721
NIN	0.420578	0.0106903			DENND4C	-0.631347	0.208705
TSC22D2	0.420641	0.0264063			KCTD9	-0.631266	0.0534805
KCNQ1	0.420837	0.00916473			ADCY10P1	-0.63112	0.197241
lincRNA:chr8:28912381-28922956_F	0.420967	0.0150255			PECR	-0.631088	0.174072
ARR3	0.421008	0.00138364			EEA1	-0.630817	0.0794912
NCRNA00204B	0.421144	0.0406353			ZNF33B	-0.63064	0.0176822
TBRG1	0.421606	0.0129853			CXCL3	-0.630222	0.307506
ENST00000369963	0.421772	0.0398827			HMGXB4	-0.629775	0.360189
ZBTB22	0.422047	0.0243279			SBNO1	-0.629605	0.0972796
ANKRD31	0.422618	0.0480511			MAD1L1	-0.629138	0.505954
ENST00000382528	0.422678	0.0208883			INTS7	-0.629003	0.026679
SLC25A33	0.422783	0.0353542			EDEM2	-0.6289	0.239378
SLC23A1	0.422792	0.0256321			TRAM2	-0.628843	0.051943
FOXO1	0.422856	0.00866567			MYOF	-0.628773	0.0918039
A_33_P3238225	0.423139	0.0418541			PRDM12	-0.628613	0.3488
SLC25A45	0.423323	0.000352662			COG8	-0.628582	0.0601145
ENST00000257935	0.423674	0.0244643			GPAM	-0.628561	0.191605
GNA11	0.423997	0.00656322			EDA2R	-0.628413	0.421197
MSRA	0.424397	0.00711903			HMBOX1	-0.628401	0.0646582
lincRNA:chr2:63971721-64004071_F	0.424566	0.00156058			TMEM205	-0.628384	0.197205
LOC730227	0.424588	0.0214865			PRRT3-AS1	-0.628344	0.0323126
C8B	0.424824	0.0348578			CEP350	-0.627712	0.104524
LPPR2	0.425027	0.0357444			NIPBL	-0.627586	0.22644
PIGC	0.425546	0.0375354			LINC01149	-0.62749	0.15972
TMEM71	0.426123	0.0145605			ZNF367	-0.627358	0.129869
DCAF6	0.426613	0.029251			GNPDA1	-0.627134	0.0161038
MGRN1	0.426642	0.00848956			CCDC172	-0.626928	0.344871
lincRNA:chr7:35830725-35837300_F	0.426905	0.0213281			MED29	-0.626923	0.593278
CRISP3	0.42745	0.042635			SLC7A6OS	-0.626786	0.0153763
AQP9	0.427774	0.00953476			SLC10A7	-0.62677	0.0319913
ENST00000394157	0.427787	0.0349239			IFFO1	-0.626397	0.174768
lincRNA:chr21:18003757-18013002_F	0.427813	0.0329489			FBXO11	-0.626324	0.0821595
ENST00000203616	0.428217	0.0155761			CCNL2	-0.626248	0.0815027
lincRNA:chr2:201626997-201633254_R	0.428611	0.0372941			SLITRK4	-0.626085	0.0852197
NCRNA00120	0.428988	0.0407499			LYSMD4	-0.626055	0.0796589
LOC338799	0.429033	0.0261321			CENPV	-0.626047	0.223159
KIAA2026	0.429116	0.0202172			SLC16A7	-0.62602	0.0909727
lincRNA:chr5:60719293-60801393_F	0.429152	0.00672594			SHISA3	-0.625838	0.258221
lincRNA:chr11:130730240-130745336_F	0.429408	0.00666014			RPL31	-0.625657	0.184683
A_32_P2103	0.429632	0.00419284			SOCS2	-0.625633	0.0532664
ENST00000303697	0.429807	0.0352925			LOC101929747	-0.625279	0.0194912
CDADC1	0.430244	0.0064987			DGKE	-0.625154	0.050017
CHD3	0.430289	0.0053469			ZNF585B	-0.625083	0.27571
ARID4A	0.430824	0.035501			ANAPC16	-0.625024	0.0196794
ENST00000399614	0.431025	0.0175876			EPC1	-0.624892	0.0618936
ABL1	0.431462	0.0214858			USP30	-0.624843	0.0767355
ARHGAP9	0.431573	0.0188827			BDP1	-0.624741	0.264222
lincRNA:chr8:6516692-6533242_F	0.431603	0.0231849			ZNF354B	-0.624571	0.358617
NUDT17	0.431666	0.0310072			MRPS18B	-0.624361	0.202609
PLCB2	0.431889	0.00667392			ZNF674-AS1	-0.624333	0.0533312
lincRNA:chr9:132251480-132266711_F	0.432435	0.0049405			CROT	-0.624206	0.02195
lincRNA:chr5:179091169-179097344_R	0.432507	0.0347346			LINC00597	-0.624109	0.10649
CDK8	0.432512	0.01883			PMS1	-0.623806	0.135572
lincRNA:chr1:90090112-90097487_R	0.433057	0.0366111			RP1-179N16.6	-0.623762	0.164719
SSH1	0.433427	0.013524			RAB3GAP1	-0.623526	0.0225487
RNF169	0.433841	0.0218577			ADAT1	-0.623361	0.233287
TYW1B	0.434376	0.0188545			TRRAP	-0.623058	0.297743
PXMP3	0.434764	0.0138243			ADNP	-0.623029	0.240792
IPCEF1	0.435292	0.0185494			NUP85	-0.62299	0.494636
lincRNA:chr2:239330011-239335236_R	0.435445	0.045982			ZNF550	-0.622867	0.0412198
ZNF445	0.435533	0.0114673			KCTD18	-0.622719	0.0486115
NRN1L	0.435571	0.0339647			ACKR3	-0.622623	0.0395921
ERAS	0.436046	0.034012			LOC339803	-0.62239	0.0186641
lincRNA:chr6:30259880-30262338_R	0.436106	0.0228922			LUC7L2	-0.622202	0.0270127
ENST00000370387	0.436653	0.00778815			C14orf169	-0.622017	0.0354957
SFRS17A	0.43666	0.0060393			BLOC1S2	-0.621708	0.365512
CCND1	0.436693	0.030472			ZBED9	-0.621679	0.239677
PTCD2	0.436728	0.0288877			GPR171	-0.621491	0.438627
SLC17A9	0.436867	0.0244133			MIR4296	-0.621458	0.0934321
NRIP3	0.437044	0.0381671			PPP1R13B	-0.621457	0.0694969
SVIL	0.437384	0.0412833			DYNC2LI1	-0.621346	0.0553498
MAPK3	0.437419	0.040741			TMTC3	-0.620903	0.0560434
TRIOBP	0.437688	0.0152496			ZNF564	-0.620756	0.0649383
SLC19A1	0.437824	0.00656124			LRRC8D	-0.620712	0.106865
SLC43A3	0.437969	0.0417345			FAM122B	-0.620634	0.239436
PPP4R2	0.437989	0.0042914			GNRH1	-0.620629	0.0388017
RPS6KA5	0.438184	0.0102774			TDRD3	-0.620497	0.272972
STAT3	0.43831	0.0312613			DSTNP2	-0.620425	0.320021
UBXN7	0.439192	0.0436316			HCAR1	-0.620424	0.201798
AVL9	0.439337	0.00143489			AF090939	-0.620368	0.0320358
TP53I11	0.43965	0.0122952			NME8	-0.620352	0.184444
A_33_P3324284	0.440224	0.0257918			RP11-464F9.20	-0.620335	0.109058
GADD45A	0.440507	0.032017			XPO1	-0.620246	0.167744
SMARCA1	0.441357	0.00126027			LOC100506827	-0.619881	0.47126
CRTC3	0.44152	0.0318539			COG2	-0.619686	0.0197553
C9orf21	0.443131	0.0275198			BFAR	-0.619601	0.470287
SLC44A2	0.443568	0.0042494			RASGEF1A	-0.619477	0.072902
LOC340335	0.444625	0.0487609			TAB3	-0.619292	0.0953553
lincRNA:chr3:128147010-128171232_F	0.445836	0.00632219			BRCC3	-0.619157	0.154057
ICA1	0.445926	0.00840042			EP300	-0.618959	0.354587
AGXT2L2	0.446037	0.012177			MRPL22	-0.61894	0.229362
DOCK2	0.446447	0.0259864			TRNT1	-0.618846	0.305764
A_33_P3211223	0.446716	0.00450368			NOL11	-0.618196	0.287587
ENST00000375540	0.447078	0.0117284			ZNF14	-0.61819	0.146708
FAM115C	0.448883	0.0379032			TIMM17A	-0.618041	0.101787
CLYBL	0.449256	0.0488285			PLEKHM3	-0.617729	0.115413
EME2	0.449435	0.02372			DEK	-0.617642	0.231128
STAG3L2	0.449679	0.0153765			CRIPT	-0.617467	0.15575
ENST00000318060	0.449806	0.0279199			ZNF596	-0.617178	0.175433
lincRNA:chr5:55753680-55777514_R	0.449899	0.015734			LOC100506797	-0.616569	0.446069
[truncated: 8,331 more rows]

## Sheet: DMC
DMCs based on GSE107143
CpG name	logFC	pValue
cg13462557	-2.41366	0.0379176
cg16251399	-2.37821	0.0379176
cg19584346	-1.91814	0.014763
cg03272225	-1.72291	0.0206682
cg08407901	-1.68091	0.0379176
cg26748794	-1.61898	0.014763
cg21931717	-1.52656	0.0029526
cg21766592	-1.52434	0.0003108
cg10052190	-1.47263	0.0104118
cg08422420	-1.45567	0.00466201
cg06721546	-1.39833	0.0018648
cg20741528	-1.38523	0.0018648
cg01406381	-1.37004	0.0001554
cg04683516	-1.36464	0.0104118
cg15774510	-1.34622	0.000621601
cg24960960	-1.34161	0.0029526
cg24759919	-1.33986	0.00466201
cg08778598	-1.33364	0.00466201
cg04742550	-1.33253	0.000621601
cg23490161	-1.33048	0.0018648
cg13308137	-1.32927	0.00699301
cg11869007	-1.32879	0.0018648
cg27149073	-1.31792	0.0029526
cg16762684	-1.27328	0.00160348
cg13953972	-1.25462	0.000621601
cg09584650	-1.24456	0.0281274
cg14370784	-1.24106	0.00699301
cg18052511	-1.23504	0.0029526
cg26693329	-1.23161	0.00466201
cg23072383	-1.22548	0.0001554
cg25607249	-1.22037	0.0003108
cg22274117	-1.21764	0.000621601
cg19377607	-1.19839	0.0379176
cg21268578	-1.19663	0.0010878
cg23190089	-1.18979	0.0001554
cg18147543	-1.17416	0.0010878
cg02610723	-1.17136	0.0001554
cg11494773	-1.16442	0.0010878
cg23732483	-1.15988	0.0001554
cg14612335	-1.15024	0.0003108
cg12247222	-1.14529	0.0003108
cg23480341	-1.14443	0.0010878
cg08698159	-1.14159	0.0003108
cg02841912	-1.14057	0.0003108
cg17959722	-1.14027	0.0018648
cg09584521	-1.13408	0.000621601
cg14371731	-1.13302	0.0379176
cg27378537	-1.12717	0.014763
cg21699330	-1.12079	0.0018648
cg01437204	-1.10847	0.000621601
cg16401270	-1.10774	0.0003108
cg26954174	-1.10746	0.0001554
cg27244120	-1.10555	0.0003108
cg03062760	-1.10162	0.014763
cg18551877	-1.09648	0.0029526
cg10909185	-1.09374	0.0206682
cg01372366	-1.09131	0.0001554
cg07195577	-1.08087	0.000621601
cg24861399	-1.0719	0.0379176
cg13591783	-1.07054	0.0003108
cg20109054	-1.06466	0.0206682
cg19459094	-1.0617	0.00466201
cg08560387	-1.04477	0.0206682
cg23721083	-1.04212	0.00466201
cg19431881	-1.04114	0.014763
cg00903584	-1.03971	0.00699301
cg01649611	-1.03548	0.0018648
cg26472636	-1.0302	0.0104118
cg14795253	-1.02847	0.0311998
cg13921921	-1.01863	0.000621601
cg25978218	-1.0171	0.0010878
cg12666727	-1.01511	0.0018648
cg18192222	-1.01485	0.0104118
cg03725309	-1.0139	0.0003108
cg14204124	-1.01317	0.00736206
cg27004870	-1.01288	0.0001554
cg10536999	-1.01059	0.0010878
cg00995047	-1.00625	0.00699301
cg09874213	-1.00308	0.0104118
cg19473529	-0.994136	0.00466201
cg23792308	-0.992292	0.0010878
cg13214542	-0.987001	0.0001554
cg03992114	-0.98643	0.0001554
cg18106434	-0.981406	0.0238452
cg02278841	-0.966873	0.000621601
cg03290131	-0.964656	0.0001554
cg01657995	-0.962496	0.0001554
cg25204955	-0.960532	0.0018648
cg27370471	-0.957857	0.00466201
cg02779913	-0.956889	0.0104118
cg02606840	-0.953749	0.0003108
cg15641364	-0.951063	0.00466201
cg00839873	-0.948674	0.0010878
cg09650907	-0.946079	0.000621601
cg11468953	-0.946006	0.0001554
cg05468843	-0.945328	0.00699301
cg11344352	-0.943824	0.0001554
cg26063719	-0.941509	0.000621601
cg15095917	-0.938617	0.0010878
cg08554257	-0.938248	0.0003108
cg02609144	-0.934238	0.00699301
cg07925587	-0.933351	0.0003108
cg14204586	-0.932172	0.0001554
cg00343092	-0.931999	0.00466201
cg02543462	-0.928762	0.000621601
cg07643930	-0.92845	0.0001554
cg00816037	-0.928092	0.0010878
cg26233914	-0.927401	0.0010878
cg05509777	-0.924085	0.0001554
cg17827670	-0.924064	0.000621601
cg21167402	-0.922464	0.0104118
cg17597639	-0.922151	0.0104118
cg18565762	-0.92197	0.00466201
cg06928797	-0.921781	0.0003108
cg26118759	-0.921651	0.0018648
cg05785348	-0.920892	0.0018648
cg22331294	-0.917705	0.0001554
cg13092901	-0.916604	0.0001554
cg07668993	-0.914743	0.00325308
cg05394456	-0.914697	0.0003108
cg23252815	-0.91464	0.0010878
cg19284277	-0.914089	0.0001554
cg24947456	-0.912938	0.0018648
cg06679494	-0.912115	0.0018648
cg20541456	-0.911844	0.00466201
cg00950718	-0.911478	0.0010878
cg15832662	-0.910585	0.0003108
cg12918213	-0.90986	0.0003108
cg15927357	-0.909508	0.0104118
cg00672507	-0.908893	0.0355562
cg04111435	-0.904077	0.0010878
cg15361750	-0.903345	0.0001554
cg04399632	-0.902864	0.0001554
cg11405531	-0.902142	0.0206682
cg20418394	-0.90178	0.00736206
cg05238741	-0.900448	0.0104118
cg02010481	-0.899371	0.00384992
cg24405270	-0.899337	0.0156378
cg10448227	-0.898281	0.0281274
cg01347553	-0.896297	0.0404213
cg13439241	-0.893927	0.000621601
cg09586924	-0.892462	0.0003108
cg26728422	-0.891132	0.0003108
cg26836479	-0.891043	0.0018648
cg03429643	-0.889873	0.014763
cg05196905	-0.88897	0.0010878
cg01340312	-0.887536	0.000621601
cg03270167	-0.886076	0.00454463
cg08228439	-0.886038	0.0010878
cg05042743	-0.88528	0.0018648
cg07137034	-0.88514	0.014763
cg06576340	-0.884623	0.0003108
cg20225915	-0.881891	0.000621601
cg26332926	-0.881401	0.0379176
cg18495563	-0.880913	0.0238452
cg00797651	-0.88084	0.0104118
cg07220903	-0.87928	0.0010878
cg04674383	-0.87623	0.0206682
cg17530247	-0.87575	0.0001554
cg13709639	-0.875072	0.000621601
cg00244001	-0.874285	0.0003108
cg03341469	-0.87298	0.0206682
cg08548498	-0.870936	0.0010878
cg19102955	-0.870378	0.000621601
cg15416179	-0.869886	0.0001554
cg11660815	-0.869549	0.0156378
cg08129092	-0.869203	0.0003108
cg03983837	-0.864392	0.000621601
cg23622369	-0.864052	0.0281274
cg02000318	-0.86388	0.0206682
cg15058210	-0.863088	0.0018648
cg15978561	-0.861579	0.00699301
cg07375978	-0.861038	0.0104118
cg13359998	-0.860196	0.0010878
cg23349968	-0.85989	0.0018648
cg24164702	-0.859175	0.0104118
cg20732076	-0.858008	0.0104118
cg21027517	-0.857527	0.0018648
cg09479241	-0.856499	0.0010878
cg25691553	-0.850354	0.00699301
cg00721772	-0.848547	0.0206682
cg07003587	-0.848073	0.00466201
cg12966875	-0.8474	0.0018648
cg15664152	-0.844828	0.0018648
cg22632840	-0.844755	0.0029526
cg10847094	-0.843684	0.000621601
cg26695387	-0.843533	0.0029526
cg20306863	-0.842885	0.0029526
cg05492306	-0.8424	0.0003108
cg08822075	-0.842314	0.00466201
cg18020065	-0.839898	0.00466201
cg00252813	-0.836644	0.0001554
cg13405631	-0.83576	0.0001554
cg06285727	-0.835347	0.0001554
cg06437100	-0.833706	0.00274173
cg27147615	-0.832689	0.0104118
cg20805367	-0.832294	0.0404213
cg22810489	-0.831934	0.000621601
cg16355231	-0.830484	0.014763
cg16091981	-0.829974	0.00466201
cg23752828	-0.82807	0.0001554
cg21860629	-0.827923	0.0104118
cg24049629	-0.827831	0.014763
cg07100542	-0.826973	0.0010878
cg17950348	-0.826864	0.0001554
cg26279261	-0.826782	0.0379176
cg25518868	-0.82642	0.00699301
cg06119477	-0.825852	0.0010878
cg25229172	-0.825095	0.0281274
cg21142743	-0.824953	0.0010878
cg09895325	-0.821657	0.0010878
cg09029902	-0.819118	0.0010878
cg07319375	-0.818977	0.0010878
cg10489124	-0.818202	0.000621601
cg08738403	-0.817082	0.00382391
cg01215957	-0.815555	0.014763
cg16324121	-0.81477	0.000621601
cg08835221	-0.811212	0.0001554
cg07537523	-0.8101	0.0018648
cg02711608	-0.809846	0.0010878
cg13615963	-0.80946	0.0001554
cg22116041	-0.80895	0.0001554
cg05454501	-0.808318	0.0001554
cg05729984	-0.808249	0.014763
cg11832281	-0.80782	0.0029526
cg20850016	-0.806427	0.0018648
cg06329735	-0.80634	0.0281274
cg11935248	-0.80567	0.0001554
cg23344321	-0.805626	0.000930972
cg18661379	-0.802564	0.000621601
cg23224090	-0.802034	0.0010878
cg27073066	-0.801605	0.0001554
cg14760797	-0.800267	0.00736206
cg05867154	-0.799905	0.014763
cg23365392	-0.799548	0.000621601
cg18817487	-0.798603	0.0029526
cg11185549	-0.798099	0.0003108
cg08601457	-0.79792	0.0018648
cg01264106	-0.797266	0.0010878
cg11230435	-0.796698	0.0010878
cg06032302	-0.79567	0.00699301
cg26376241	-0.793598	0.0003108
cg17737314	-0.793303	0.000621601
cg14742715	-0.792253	0.00699301
cg16223079	-0.792124	0.0010878
cg06021088	-0.791962	0.0018648
cg24254842	-0.791132	0.0018648
cg02386875	-0.790645	0.014763
cg22210337	-0.790561	0.0018648
cg09714181	-0.790072	0.0206682
cg08364093	-0.789425	0.0010878
cg10152997	-0.786879	0.0281274
cg13784312	-0.785025	0.0003108
cg23691006	-0.784938	0.00699301
cg08719289	-0.78483	0.0029526
cg17969683	-0.784571	0.0010878
cg15945235	-0.783491	0.0001554
cg03139435	-0.782876	0.0003108
cg23433370	-0.782873	0.0010878
cg00359365	-0.781432	0.0010878
cg05204389	-0.779814	0.000621601
cg11335133	-0.778709	0.0104118
cg00134210	-0.778552	0.0018648
cg05209483	-0.778132	0.0104118
cg01464515	-0.77799	0.0018648
cg08410996	-0.775614	0.0001554
cg26253134	-0.775378	0.0003108
cg20508508	-0.774527	0.0029526
cg18171204	-0.77384	0.0001554
cg01973676	-0.773821	0.0001554
cg04940435	-0.773225	0.00860255
cg09610987	-0.772465	0.000621601
cg02049210	-0.772231	0.0001554
cg05289892	-0.771438	0.00466201
cg03103888	-0.770182	0.0029526
cg26478401	-0.770103	0.00466201
cg08080195	-0.769699	0.0010878
cg06297863	-0.769572	0.0135185
cg15995695	-0.769445	0.0029526
cg11911122	-0.76882	0.00466201
cg03157040	-0.768394	0.0001554
cg06007201	-0.768383	0.00384992
cg01932734	-0.767915	0.0001554
cg19375403	-0.76721	0.0018648
cg07474842	-0.765067	0.000621601
cg01085228	-0.763375	0.0379176
cg03683087	-0.762573	0.00466201
cg24325991	-0.762111	0.0018648
cg17117459	-0.761657	0.0029526
cg07027613	-0.761465	0.000621601
cg13909895	-0.761038	0.00699301
cg17386185	-0.760189	0.000621601
cg07558153	-0.759615	0.0001554
cg06811300	-0.759094	0.0010878
cg09076123	-0.757907	0.0003108
cg14266999	-0.757463	0.00466201
cg19265289	-0.757202	0.0001554
cg02756939	-0.756104	0.00699301
cg05516537	-0.755567	0.0010878
cg01612681	-0.754881	0.0003108
cg09340639	-0.754788	0.0003108
cg12510708	-0.754438	0.000621601
cg09300089	-0.753218	0.000621601
cg07837085	-0.751995	0.00193259
cg21322248	-0.751825	0.000621601
cg15531562	-0.751658	0.0104118
cg25598890	-0.750877	0.00466201
cg07640820	-0.750741	0.0281274
cg00577578	-0.75053	0.000621601
cg26101277	-0.74995	0.0010878
cg18442362	-0.74947	0.0001554
cg05110225	-0.749434	0.0001554
cg09549987	-0.748219	0.0404213
cg05185926	-0.747568	0.0029526
cg23680451	-0.747476	0.0001554
cg02088996	-0.746517	0.000621601
cg01616876	-0.745965	0.000621601
cg18396403	-0.745402	0.0001554
cg22943986	-0.743296	0.014763
cg04822495	-0.742529	0.0029526
cg24792209	-0.74251	0.0010878
cg09824900	-0.741471	0.000621601
cg15257755	-0.741078	0.0001554
cg21108085	-0.740255	0.0001554
cg00724111	-0.740097	0.00699301
cg01464985	-0.740079	0.000930972
cg07092212	-0.739356	0.00274173
cg22536580	-0.73898	0.014763
cg04794141	-0.736775	0.0010878
cg17412005	-0.736246	0.000621601
cg23189951	-0.735805	0.000621601
cg15635368	-0.735487	0.0001554
cg09580393	-0.734737	0.0003108
cg26326372	-0.734236	0.0206682
cg06484274	-0.733337	0.0206682
cg20678353	-0.731901	0.0018648
cg03628719	-0.731351	0.0001554
cg21222743	-0.730165	0.0104118
cg16298481	-0.729403	0.0001554
cg02100629	-0.729049	0.0018648
cg20831413	-0.727958	0.0003108
cg01020263	-0.727899	0.0018648
cg01504447	-0.726986	0.00466201
cg24721964	-0.726984	0.0010878
cg22700686	-0.726769	0.000621601
cg18900669	-0.725501	0.000621601
cg20395773	-0.723712	0.00466201
cg10377245	-0.723528	0.000621601
cg03077671	-0.723313	0.014763
cg17329534	-0.723044	0.00193259
cg21055554	-0.72297	0.00230484
cg22129276	-0.72272	0.0018648
cg27404606	-0.722666	0.0001554
cg02340851	-0.722512	0.0001554
cg08821656	-0.722418	0.0018648
cg24851490	-0.722418	0.0001554
cg09976369	-0.722415	0.00274173
cg08841952	-0.721983	0.0001554
cg14741228	-0.721563	0.0018648
cg06631160	-0.720717	0.0003108
cg24706505	-0.720685	0.0010878
cg07843120	-0.720455	0.0010878
cg26366417	-0.72006	0.00466201
cg12831034	-0.719487	0.000621601
cg04731861	-0.71946	0.00699301
cg13048962	-0.718987	0.00535103
cg27507284	-0.718398	0.0018648
cg13897122	-0.71819	0.00466201
cg08105590	-0.718142	0.0003108
cg00640087	-0.717449	0.0010878
cg22285621	-0.71655	0.00466201
cg10421247	-0.716545	0.0003108
cg27130630	-0.716274	0.00736206
cg10524576	-0.716015	0.0003108
cg18342832	-0.715697	0.0281274
cg06541857	-0.715288	0.000621601
cg01099512	-0.715003	0.0281274
cg12361987	-0.714453	0.0281274
cg07363270	-0.714433	0.0206682
cg06512263	-0.71434	0.0010878
cg18506744	-0.713659	0.0010878
cg06993761	-0.712697	0.0018648
cg11961255	-0.712318	0.0010878
cg12869229	-0.712156	0.0001554
cg20215476	-0.711836	0.00466201
cg08553467	-0.711412	0.0018648
cg14284211	-0.71066	0.00384992
cg03433699	-0.710623	0.00535103
cg20711383	-0.710135	0.0018648
cg12403889	-0.709642	0.0018648
cg02276490	-0.708432	0.000621601
cg06521852	-0.708119	0.0001554
cg11009736	-0.707899	0.0029526
cg07525077	-0.707569	0.0018648
cg04244970	-0.707232	0.00230484
cg03283282	-0.707174	0.0010878
cg15286784	-0.706414	0.0135185
cg19856499	-0.706067	0.0104118
cg22479546	-0.705802	0.0003108
cg22378237	-0.705427	0.00466201
cg25028542	-0.704678	0.0001554
cg04731926	-0.70464	0.00699301
cg26269881	-0.703711	0.00454463
cg00446900	-0.703618	0.0010878
cg18458509	-0.703341	0.0003108
cg23942604	-0.703041	0.0010878
cg13079333	-0.702613	0.000621601
cg08162803	-0.702552	0.0001554
cg02067535	-0.702535	0.0010878
cg09480855	-0.702372	0.00230484
cg04898130	-0.702222	0.014763
cg05620821	-0.702192	0.0010878
cg25658463	-0.702117	0.00466201
cg00907204	-0.701595	0.0003108
cg01134012	-0.701426	0.00699301
cg22016779	-0.701086	0.0018648
cg08844313	-0.700517	0.00454463
cg10593219	-0.700385	0.0029526
cg02744249	-0.700329	0.0018648
cg17315426	-0.699833	0.0104118
cg26748578	-0.69973	0.0379176
cg21067652	-0.699675	0.0206682
cg18568145	-0.698995	0.00193259
cg05356308	-0.698941	0.00466201
cg08546016	-0.698285	0.0018648
cg12513481	-0.697282	0.0206682
cg17477052	-0.697194	0.0104118
cg11053062	-0.697047	0.0379176
cg14854503	-0.696437	0.0001554
cg15814508	-0.695953	0.0001554
cg20297907	-0.695269	0.0010878
cg10761804	-0.695065	0.00112181
cg01943874	-0.69489	0.0379176
cg16750801	-0.694844	0.0001554
cg13629388	-0.694213	0.0010878
cg00996053	-0.693744	0.0273095
cg15878619	-0.693545	0.0018648
cg03699843	-0.693512	0.000621601
cg04381957	-0.693391	0.00466201
cg08894487	-0.693387	0.0206682
cg08612539	-0.693362	0.0029526
cg14767165	-0.69257	0.014763
cg07475151	-0.691898	0.000621601
cg22917346	-0.691568	0.0018648
cg25769469	-0.691388	0.0003108
cg26366091	-0.690754	0.0018648
cg27413008	-0.689841	0.0206682
cg23590187	-0.689802	0.000621601
cg03399783	-0.689761	0.0001554
cg24176744	-0.689194	0.0104118
cg08586669	-0.689035	0.0104118
cg24028809	-0.688999	0.00325308
cg08009275	-0.688385	0.0104118
cg04901835	-0.688368	0.0010878
cg23125542	-0.688233	0.0018648
cg24360617	-0.687881	0.0029526
cg22640868	-0.687615	0.000621601
cg19267254	-0.686339	0.00466201
cg10309886	-0.68611	0.0003108
cg09372546	-0.685987	0.000621601
cg01154966	-0.685061	0.014763
cg22112435	-0.684455	0.0029526
cg01448098	-0.684252	0.00736206
cg13374432	-0.683878	0.0018648
cg08553327	-0.683664	0.00466201
cg11777498	-0.683217	0.0029526
cg10106388	-0.682975	0.0206682
cg18882687	-0.682815	0.00112181
cg16474684	-0.682664	0.0379176
cg24641737	-0.682489	0.00466201
cg14227460	-0.682208	0.000621601
cg10517290	-0.681926	0.0104118
cg23654401	-0.681062	0.0018648
cg16184008	-0.680985	0.00699301
cg10753610	-0.680516	0.0281274
cg07557707	-0.679971	0.0379176
cg26221105	-0.679918	0.0001554
cg19766471	-0.679693	0.0018648
cg06650256	-0.679669	0.00699301
cg16273597	-0.679619	0.0104118
cg06311778	-0.679344	0.0010878
cg22584802	-0.67853	0.0001554
cg00973309	-0.678477	0.0010878
cg03802185	-0.678391	0.0029526
cg04727071	-0.678066	0.0003108
cg15522677	-0.677421	0.00466201
cg10397932	-0.676853	0.00466201
cg06172950	-0.676781	0.0010878
cg18107006	-0.676063	0.00384992
cg02470871	-0.675738	0.00466201
cg02469487	-0.675689	0.00723245
cg25179876	-0.675487	0.000621601
cg23624705	-0.675146	0.0029526
cg14455516	-0.675111	0.014763
cg00404400	-0.674542	0.014763
cg16549085	-0.67385	0.0018648
cg12155963	-0.672677	0.00699301
cg04424621	-0.67217	0.0018648
cg11091914	-0.671994	0.0010878
cg04502490	-0.671888	0.0018648
cg03785666	-0.67164	0.0018648
cg23955417	-0.671115	0.0029526
cg11010122	-0.670793	0.00699301
cg24129356	-0.670775	0.014763
cg19495013	-0.670597	0.00699301
cg15043801	-0.670376	0.0104118
cg13408655	-0.670075	0.000922886
cg08175413	-0.669747	0.0010878
cg25753024	-0.669494	0.00699301
cg12961607	-0.668505	0.0206682
cg13199639	-0.668413	0.0018648
cg00404053	-0.668146	0.00535103
cg09176847	-0.667926	0.0281274
cg18247307	-0.667707	0.0404213
cg16511445	-0.667577	0.0001554
cg02610425	-0.666969	0.0001554
cg12151124	-0.666736	0.014763
cg18853490	-0.666041	0.00699301
cg10523679	-0.665098	0.0379176
cg12898019	-0.664561	0.00699301
cg11341610	-0.664143	0.014763
cg26529044	-0.663835	0.000621601
cg15391590	-0.663824	0.0018648
cg10812634	-0.663754	0.0206682
cg03129964	-0.663477	0.0281274
cg11334870	-0.662754	0.0029526
cg19838154	-0.661192	0.00454463
cg08864105	-0.660671	0.00699301
cg26579601	-0.660338	0.0206682
cg06209897	-0.660194	0.00466201
cg02624574	-0.659958	0.014763
cg05995267	-0.659782	0.000621601
cg05133853	-0.659317	0.0238452
cg05428298	-0.659255	0.00466201
cg14604336	-0.659254	0.0018648
cg11553066	-0.659141	0.0029526
cg07266431	-0.65914	0.00699301
cg11183156	-0.658751	0.0010878
cg09852389	-0.657055	0.00466201
cg07329251	-0.656579	0.0003108
cg04284192	-0.656414	0.0104118
cg01704698	-0.655589	0.00466201
cg08558323	-0.655283	0.000621601
cg15894389	-0.655157	0.0207687
cg15370536	-0.653979	0.00699301
cg15027815	-0.653876	0.0116571
cg11940177	-0.653528	0.00699301
cg05438378	-0.65338	0.00699301
cg10470208	-0.653279	0.0010878
cg13928490	-0.653124	0.0104118
cg21433313	-0.65309	0.014763
cg05568549	-0.652236	0.0003108
cg07056138	-0.651715	0.000621601
cg25467652	-0.651644	0.000621601
cg14943908	-0.651524	0.0001554
cg07255019	-0.651114	0.00466201
cg15436354	-0.649433	0.0379176
cg00281467	-0.649051	0.0001554
cg03013817	-0.648701	0.0104118
cg05894970	-0.648274	0.0003108
cg06493166	-0.648129	0.00134829
cg25784219	-0.648103	0.000621601
cg01360795	-0.647433	0.0104118
cg08539872	-0.647147	0.0379176
cg02708705	-0.646518	0.00699301
cg03852144	-0.646195	0.0135185
cg13013841	-0.646003	0.0029526
cg21990700	-0.645854	0.0018648
cg10362335	-0.645481	0.0010878
cg10088527	-0.645449	0.00466201
cg18369972	-0.645356	0.0010878
cg00083659	-0.644672	0.00699301
cg07240557	-0.644239	0.00535103
cg25882380	-0.644177	0.00466201
cg20450123	-0.644143	0.00382391
cg20068209	-0.644079	0.0018648
cg18582073	-0.643564	0.0281274
cg06970472	-0.643199	0.00466201
cg25627098	-0.643035	0.0018648
cg00675650	-0.642532	0.0029526
cg01415937	-0.642473	0.0029526
cg21451869	-0.642423	0.00466201
cg03345805	-0.642051	0.0010878
cg20816447	-0.642024	0.000621601
cg05514299	-0.641664	0.0018648
cg01888869	-0.64161	0.0018648
cg19918734	-0.641346	0.0001554
cg08880817	-0.640599	0.0001554
cg21201830	-0.64059	0.014763
cg05870586	-0.639947	0.0206682
cg26690592	-0.639717	0.0010878
cg20520888	-0.639715	0.0104118
cg00026290	-0.638941	0.0029526
cg21027148	-0.638851	0.0018648
cg06830167	-0.638778	0.0135185
cg07737503	-0.638692	0.00466201
cg19283806	-0.6384	0.0029526
cg08031518	-0.63783	0.0018648
cg11636960	-0.637424	0.0001554
cg02806715	-0.637023	0.014763
cg19451845	-0.636227	0.0010878
cg02519286	-0.636176	0.000621601
cg20596647	-0.635708	0.00466201
cg09788693	-0.63566	0.0003108
cg20759281	-0.635545	0.0029526
cg19865525	-0.635162	0.00466201
cg16928994	-0.634817	0.000621601
cg04317047	-0.634538	0.0001554
cg13617811	-0.634326	0.00699301
cg09778958	-0.634151	0.0029526
cg14066645	-0.634004	0.0029526
cg26369418	-0.633248	0.0010878
cg02641539	-0.633186	0.0029526
cg27067618	-0.633011	0.00860255
cg03655330	-0.632889	0.000621601
cg10671066	-0.632427	0.0281274
cg11741201	-0.632317	0.0104118
cg16881676	-0.63225	0.0029526
cg01034993	-0.631697	0.014763
cg04706627	-0.631215	0.00384992
cg00860712	-0.631046	0.0018648
cg01467419	-0.630846	0.00466201
cg21461300	-0.630814	0.0206682
cg07898573	-0.63026	0.0018648
cg24769348	-0.630044	0.000621601
cg00825252	-0.629929	0.0180441
cg01049678	-0.629367	0.00699301
cg05034363	-0.628974	0.00699301
cg09155852	-0.628925	0.000621601
cg14220081	-0.628214	0.014763
cg04072771	-0.627924	0.0018648
cg22997177	-0.62763	0.0029526
cg04286030	-0.627409	0.0206682
cg20125091	-0.627035	0.00535103
cg17339202	-0.626525	0.0029526
cg06318164	-0.626335	0.0010878
cg10152449	-0.626297	0.0001554
cg21370481	-0.625934	0.00699301
cg02889672	-0.625796	0.00466201
cg23953052	-0.625761	0.0001554
cg11080651	-0.625602	0.0018648
cg26685941	-0.625529	0.0001554
cg09490277	-0.625373	0.0003108
cg26395694	-0.624735	0.0018648
cg22912331	-0.624691	0.0010878
cg11961845	-0.624503	0.0010878
cg07195224	-0.623763	0.0001554
cg16094145	-0.623744	0.0010878
cg16285447	-0.623635	0.0281274
cg04071779	-0.623306	0.014763
cg19805005	-0.623084	0.0206682
cg09307468	-0.622467	0.0018648
cg08352774	-0.62193	0.0018648
cg00484396	-0.621684	0.0379176
cg05178291	-0.621591	0.0018648
cg20363347	-0.621134	0.0001554
cg12799029	-0.620984	0.0029526
cg04513422	-0.620649	0.014763
cg24293914	-0.620264	0.0010878
cg04042106	-0.620114	0.00193259
cg14606858	-0.619439	0.0003108
cg14776518	-0.619287	0.0029526
cg01644741	-0.618431	0.0018648
cg26943189	-0.618342	0.014763
cg25680628	-0.618273	0.014763
cg25150953	-0.618253	0.014763
cg15696058	-0.61794	0.00466201
cg05254518	-0.617916	0.0281274
cg16232674	-0.617905	0.0010878
cg11384661	-0.617707	0.000621601
cg16655724	-0.617101	0.0311998
cg06938101	-0.616493	0.0029526
cg12343777	-0.616196	0.0018648
cg00953327	-0.616114	0.0379176
cg12205230	-0.616103	0.0003108
cg19782880	-0.616095	0.00466201
cg05412028	-0.61596	0.0281274
cg24480859	-0.615793	0.0029526
cg21645826	-0.61576	0.0104118
cg03466198	-0.615709	0.0104118
cg12802086	-0.615478	0.0281274
cg27236973	-0.615265	0.0104118
cg18888655	-0.615021	0.014763
cg24904788	-0.614993	0.00466201
cg11619390	-0.614554	0.0018648
cg06294803	-0.614191	0.0018648
cg04540406	-0.61312	0.0062845
cg08026502	-0.612939	0.0458395
cg02088237	-0.612712	0.00466201
cg04078896	-0.612373	0.0379176
cg21199922	-0.612044	0.0018648
cg02832357	-0.610654	0.00699301
cg18757155	-0.610314	0.000930972
cg07641807	-0.610297	0.0308276
cg22730004	-0.610276	0.0206682
cg24067911	-0.610209	0.0001554
cg25874782	-0.609247	0.00699301
cg03359362	-0.608752	0.0104118
cg01745370	-0.608336	0.00466201
cg08274633	-0.608293	0.0018648
cg13977486	-0.608286	0.000621601
cg10717214	-0.608074	0.0104118
cg24623694	-0.607673	0.0018648
cg22339338	-0.607467	0.0001554
cg10197336	-0.607436	0.0206682
cg12580096	-0.606835	0.0104118
cg02938926	-0.606754	0.0018648
cg09060525	-0.606694	0.00193259
cg05449607	-0.606484	0.0104118
cg17941330	-0.606012	0.0018648
cg27658254	-0.605904	0.00264368
cg06148264	-0.605654	0.0104118
cg05840553	-0.605293	0.00699301
cg08357990	-0.605281	0.0003108
cg18081760	-0.605142	0.00699301
cg23904595	-0.604941	0.00466201
cg04397137	-0.604377	0.014763
cg24212517	-0.603901	0.0010878
cg07389922	-0.603497	0.0001554
cg01512026	-0.603052	0.0018648
cg16205058	-0.602938	0.0104118
cg04289385	-0.602806	0.0029526
cg23178308	-0.602623	0.00466201
cg19650416	-0.602339	0.0281274
cg19734163	-0.60217	0.0135185
cg26311610	-0.601982	0.00193259
cg09980384	-0.601715	0.0029526
cg18568843	-0.601325	0.000621601
cg08467103	-0.601173	0.0010878
cg18016565	-0.601134	0.00466201
cg09138671	-0.600738	0.0018648
cg12061069	-0.600539	0.0018648
cg11884546	-0.600508	0.0010878
cg01919999	-0.600413	0.0010878
cg23729443	-0.600136	0.00384992
cg00968800	-0.600037	0.0018648
cg07997596	-0.600036	0.014763
cg19722847	-0.599899	0.0206682
cg25187161	-0.599705	0.0029526
cg03209871	-0.599611	0.00384992
cg04287574	-0.598719	0.0379176
cg27270541	-0.598122	0.00699301
cg14830002	-0.597428	0.00699301
cg07745886	-0.597052	0.0379176
cg11797145	-0.596794	0.0379176
cg00719439	-0.595824	0.00466201
cg16038868	-0.595727	0.000930972
cg24850535	-0.595706	0.00699301
cg21601405	-0.59541	0.0180441
cg10667986	-0.595238	0.0404213
cg21629821	-0.595079	0.00699301
cg05101437	-0.595	0.00466201
cg09020649	-0.594848	0.014763
cg05903736	-0.594804	0.0104118
cg15182320	-0.5948	0.0029526
cg22953759	-0.594689	0.0104118
cg13939978	-0.594681	0.0206682
cg06753901	-0.594616	0.0281274
cg10964160	-0.594501	0.00466201
cg19357849	-0.59443	0.0206682
cg03060555	-0.594418	0.0018648
cg13337740	-0.594389	0.000621601
cg17858328	-0.594143	0.0379176
cg01006802	-0.594059	0.0379176
cg21535657	-0.594033	0.0003108
cg03296370	-0.593838	0.0018648
cg06375085	-0.593764	0.0115956
cg27214730	-0.593508	0.00191773
cg14080050	-0.593442	0.000621601
cg07405796	-0.593063	0.0135185
cg13303520	-0.592752	0.0010878
cg10830713	-0.592341	0.0281274
cg00332146	-0.592082	0.0018648
cg17931041	-0.591809	0.0206682
cg04642300	-0.591687	0.0029526
cg02532700	-0.591433	0.0156378
cg00537121	-0.591264	0.000621601
cg23121335	-0.590797	0.0001554
cg27615938	-0.590267	0.0003108
cg26988138	-0.589841	0.014763
cg02627227	-0.589643	0.00466201
cg19008088	-0.589242	0.0018648
cg10508317	-0.589171	0.0206682
cg21756806	-0.588911	0.0018648
cg07798892	-0.588899	0.0104118
cg23838005	-0.587623	0.0001554
cg03669394	-0.587375	0.00384992
cg03171300	-0.587369	0.0281274
cg24046474	-0.586768	0.000930972
cg04179952	-0.586706	0.0273095
cg12065799	-0.586704	0.0104118
cg20868668	-0.586599	0.014763
cg04979063	-0.5865	0.0281274
cg07996838	-0.586419	0.0379176
cg25623459	-0.586307	0.000621601
cg06495586	-0.586262	0.0003108
cg08836542	-0.586252	0.0001554
cg06069616	-0.5862	0.0001554
cg14060519	-0.585908	0.0281274
cg09360654	-0.585776	0.0018648
cg05862438	-0.585655	0.000621601
cg16242615	-0.585594	0.00384992
cg16997203	-0.585491	0.00272195
cg22956431	-0.585118	0.0104118
cg03117079	-0.585066	0.014763
cg19040077	-0.584695	0.000621601
cg10361922	-0.584669	0.00466201
cg23173573	-0.584241	0.000621601
cg09884146	-0.583775	0.0003108
cg03388409	-0.58364	0.0010878
cg26152923	-0.583281	0.0010878
cg10705800	-0.58317	0.0281274
cg21778987	-0.583037	0.0010878
cg25375916	-0.583001	0.0029526
cg27579771	-0.582965	0.0029526
cg24736933	-0.582887	0.0018648
cg15449870	-0.582804	0.00699301
cg02930866	-0.58272	0.0018648
cg05963604	-0.582595	0.0029526
cg11171825	-0.582498	0.0018648
cg23668631	-0.58249	0.0003108
cg10247798	-0.58228	0.014763
cg26652413	-0.582233	0.0010878
cg14075731	-0.581896	0.0029526
cg12465678	-0.581355	0.0010878
cg03887787	-0.581236	0.0104118
cg05265484	-0.581113	0.0379176
cg13463459	-0.580912	0.0018648
cg09703123	-0.580898	0.0003108
cg11646730	-0.580666	0.014763
cg26024566	-0.580381	0.0010878
cg06204948	-0.580368	0.0206682
cg18660898	-0.580322	0.0104118
cg00743056	-0.580315	0.0206682
cg00331237	-0.5803	0.0010878
cg12816748	-0.580194	0.0001554
cg04158046	-0.580154	0.0206682
cg08273740	-0.580146	0.000621601
cg05569328	-0.580121	0.0029526
cg14715778	-0.57971	0.0001554
cg18056303	-0.579585	0.0010878
cg09343544	-0.579534	0.014763
cg01580044	-0.579503	0.0104118
cg27187881	-0.57897	0.0001554
cg25387487	-0.578868	0.014763
cg26361533	-0.578772	0.000621601
cg10630880	-0.578376	0.0206682
cg01469847	-0.578209	0.0029526
cg01132064	-0.578064	0.0001554
cg16597406	-0.578018	0.0281274
cg21039631	-0.577842	0.0010878
cg13948857	-0.577779	0.000621601
cg12782294	-0.577776	0.0018648
cg22864266	-0.577401	0.00384992
cg13324103	-0.576746	0.0206682
cg25221207	-0.57666	0.0029526
cg05004855	-0.576642	0.0029526
cg26966707	-0.57635	0.0029526
cg09897273	-0.576329	0.0104118
cg24374857	-0.576256	0.00699301
cg23907053	-0.575897	0.0029526
cg15998406	-0.575602	0.0281274
cg23139584	-0.575198	0.0206682
cg20222376	-0.574787	0.0010878
cg08755130	-0.574776	0.0206682
cg16808156	-0.574752	0.0281274
cg07206293	-0.574404	0.00466201
cg14134003	-0.574251	0.0104118
cg15829826	-0.573738	0.0116571
cg16688112	-0.573387	0.0001554
cg15093194	-0.573329	0.0379176
cg26426745	-0.573319	0.0206682
cg07858728	-0.572872	0.00466201
cg17446739	-0.57255	0.0010878
cg19917083	-0.572404	0.0001554
cg25108548	-0.572055	0.014763
cg26378073	-0.571956	0.00134829
cg07160694	-0.571836	0.000621601
cg07078958	-0.571648	0.00699301
cg16046375	-0.571296	0.0010878
cg23570245	-0.571008	0.000621601
cg08695830	-0.570795	0.014763
cg08662757	-0.570421	0.0104118
cg18611245	-0.570415	0.0281274
cg01359246	-0.570045	0.0104118
cg00731683	-0.569535	0.0206682
cg16074643	-0.569476	0.0010878
cg04988978	-0.569468	0.0104118
cg06976598	-0.568922	0.0379176
cg16860004	-0.568796	0.0104118
cg22108567	-0.568548	0.000621601
cg00431549	-0.568202	0.0104118
cg23892690	-0.567811	0.0281274
cg01120308	-0.567696	0.00699301
cg05094137	-0.567388	0.000621601
cg02381385	-0.567343	0.0206682
cg22286382	-0.567229	0.0379176
cg00042356	-0.566423	0.0206682
cg11740099	-0.566422	0.000621601
cg26911787	-0.566408	0.0180441
cg09114153	-0.566256	0.014763
cg18285377	-0.566001	0.0100267
cg16618104	-0.565667	0.0104118
cg10651168	-0.565597	0.0206682
cg00287773	-0.565508	0.0029526
cg14519515	-0.564438	0.00325308
cg00464814	-0.564346	0.0003108
cg05557266	-0.564113	0.0029526
cg14179389	-0.563912	0.0206682
cg01923099	-0.563887	0.0010878
cg23558337	-0.563327	0.0001554
cg16387046	-0.562649	0.0281274
cg03551243	-0.562299	0.0379176
cg12339920	-0.562161	0.0010878
cg06933384	-0.561914	0.0018648
cg13533061	-0.561783	0.0003108
cg09712306	-0.561777	0.0206682
cg00472277	-0.561346	0.0379176
cg03992323	-0.561331	0.000621601
cg15473904	-0.56127	0.0238452
cg17183905	-0.561185	0.00699301
cg01620164	-0.560753	0.014763
cg18222500	-0.560311	0.0018648
cg07830557	-0.560301	0.000621601
cg24199006	-0.559964	0.00466201
cg17579075	-0.559841	0.0104118
cg01442620	-0.559717	0.0029526
cg17854066	-0.559517	0.0379176
cg11453058	-0.559489	0.000621601
cg19384905	-0.558822	0.00699301
cg15901722	-0.558733	0.0001554
cg23963984	-0.558638	0.00699301
cg01240161	-0.558173	0.0029526
cg12063992	-0.557929	0.00699301
cg25884399	-0.55792	0.00699301
cg21252596	-0.557595	0.00736206
cg03753385	-0.557361	0.0018648
cg21175642	-0.557138	0.0281274
cg00481227	-0.556788	0.0104118
cg20713810	-0.556695	0.0029526
cg04215883	-0.556684	0.0018648
cg09914404	-0.55663	0.0010878
cg02797271	-0.556539	0.000621601
cg08009669	-0.556537	0.0010878
cg15304308	-0.556469	0.00134829
cg02703728	-0.556419	0.0010878
cg05541640	-0.556224	0.0354207
cg12126706	-0.556205	0.0003108
cg23206160	-0.556188	0.0003108
cg16217908	-0.555908	0.00466201
cg21196487	-0.555568	0.00112181
cg06677890	-0.555527	0.000621601
cg26542792	-0.555421	0.000621601
cg26699283	-0.555304	0.0001554
cg04971779	-0.555288	0.0029526
cg06671387	-0.555146	0.0018648
cg17699374	-0.555128	0.0029526
cg06850285	-0.554801	0.0018648
cg23703963	-0.554749	0.0018648
cg12097883	-0.554724	0.0281274
cg11099041	-0.554294	0.014763
cg27263049	-0.554182	0.0104118
cg12847399	-0.553911	0.0281274
cg04858148	-0.553892	0.0010878
cg20035980	-0.553833	0.0018648
cg11094248	-0.55372	0.000621601
cg08310116	-0.553246	0.0010878
cg00759699	-0.553061	0.0029526
cg25101396	-0.552984	0.000621601
cg13144783	-0.552909	0.0018648
cg26967415	-0.552881	0.0010878
cg11640208	-0.552788	0.00699301
cg27540367	-0.552637	0.00699301
cg19724567	-0.552569	0.000621601
cg11395799	-0.552365	0.0104118
cg04244494	-0.552009	0.0206682
cg09436420	-0.551477	0.0379176
cg26786924	-0.551185	0.0281274
cg14178895	-0.551122	0.0029526
cg18618429	-0.55103	0.0029526
cg19398115	-0.550936	0.000621601
cg17896879	-0.550802	0.0104118
cg25213720	-0.550735	0.0003108
cg22544881	-0.550173	0.0010878
cg27093546	-0.549689	0.0018648
cg10759590	-0.549024	0.000621601
cg07134608	-0.548543	0.0206682
cg03850957	-0.548364	0.000930972
cg24144070	-0.548356	0.0104118
cg19103429	-0.548287	0.00699301
cg04084348	-0.548226	0.0018648
cg00168785	-0.548031	0.00466201
cg20388732	-0.547977	0.0003108
cg02693127	-0.547973	0.014763
cg05573434	-0.547835	0.00466201
cg00194146	-0.547835	0.0001554
cg22490695	-0.547628	0.0062845
cg10586619	-0.547519	0.0018648
cg07577569	-0.547514	0.0010878
cg17343167	-0.547484	0.00466201
cg21935083	-0.547348	0.00535103
cg00052932	-0.547193	0.0206682
cg12347346	-0.547135	0.0379176
cg13363025	-0.547032	0.0029526
cg15187550	-0.546979	0.0206682
cg15298486	-0.546974	0.00699301
cg15372098	-0.546773	0.00731872
cg04125223	-0.54632	0.014763
cg11229273	-0.54573	0.0010878
cg05359028	-0.545728	0.0010878
cg04273422	-0.545554	0.00699301
cg13273540	-0.545485	0.0001554
cg25320328	-0.545302	0.000621601
cg25788793	-0.545291	0.00384992
cg16104584	-0.545198	0.0029526
cg06688014	-0.54511	0.0029526
cg23669043	-0.545073	0.0180441
cg18496212	-0.54479	0.0206682
cg07627639	-0.544719	0.0238452
cg16403326	-0.54438	0.0029526
cg08251776	-0.544261	0.00699301
cg08713098	-0.544027	0.014763
cg26133399	-0.543973	0.00466201
cg14340336	-0.543715	0.0029526
cg02253142	-0.543441	0.0104118
cg21671607	-0.542858	0.014763
cg07313709	-0.542776	0.00699301
cg24313303	-0.542735	0.014763
cg20595457	-0.54206	0.0018648
cg14605396	-0.542049	0.0029526
cg13617671	-0.541627	0.0010878
cg19042435	-0.541546	0.0104118
cg05755408	-0.541245	0.00274173
cg19596273	-0.540448	0.0379176
cg18477569	-0.540364	0.0018648
cg15364131	-0.540272	0.00535103
cg08690459	-0.540075	0.0010878
cg18076651	-0.540043	0.0010878
cg24687805	-0.5398	0.0281274
cg04061752	-0.539767	0.00466201
cg04245540	-0.539741	0.0104118
cg23333420	-0.539732	0.0206682
cg22608655	-0.539718	0.0029526
cg06777902	-0.539208	0.00699301
cg21429551	-0.539121	0.0029526
cg06341721	-0.539018	0.0029526
cg05925497	-0.538663	0.0029526
cg19144019	-0.538651	0.000621601
cg23928726	-0.538438	0.0281274
cg02104700	-0.538311	0.0206682
cg13991834	-0.538156	0.0379176
cg13747967	-0.538017	0.0001554
cg17118262	-0.537846	0.000621601
cg19888787	-0.537728	0.0029526
cg25451702	-0.537675	0.0104118
cg12222881	-0.537626	0.014763
cg06547715	-0.537587	0.000621601
cg07979401	-0.537446	0.014763
cg02990289	-0.537349	0.00699301
cg10364115	-0.537243	0.0281274
cg14973995	-0.536995	0.0379176
cg08737116	-0.536864	0.0206682
cg26314868	-0.536677	0.0379176
cg13446906	-0.5366	0.0018648
cg17206393	-0.536397	0.00699301
cg01357892	-0.536314	0.0029526
cg01147192	-0.536309	0.0379176
cg04011247	-0.536274	0.0206682
cg06599390	-0.536137	0.00699301
cg06512849	-0.535957	0.0010878
cg13014333	-0.535925	0.00699301
cg23471770	-0.535841	0.0281274
cg14644387	-0.535765	0.00466201
cg14913610	-0.535289	0.000621601
cg25594165	-0.534645	0.0029526
cg07556915	-0.534593	0.0029526
cg00354542	-0.534577	0.0062845
cg03761471	-0.534531	0.0104118
cg23231670	-0.534309	0.00699301
cg00961418	-0.534302	0.0206682
cg24820996	-0.534023	0.0104118
cg03404662	-0.534008	0.00466201
cg13216022	-0.533907	0.00466201
cg08102516	-0.533721	0.0281274
cg08767044	-0.533552	0.014763
cg04928693	-0.533446	0.00466201
cg02481642	-0.533351	0.0018648
cg24862514	-0.5329	0.00466201
cg02956542	-0.532812	0.00466201
cg12020682	-0.53277	0.0104118
cg26991761	-0.532713	0.00699301
cg23127323	-0.532631	0.0029526
cg21691367	-0.532494	0.0001554
cg01296982	-0.532041	0.014763
cg12785694	-0.531972	0.0104118
cg01607849	-0.531757	0.0001554
cg11084718	-0.531678	0.00466201
cg01243823	-0.531674	0.014763
cg21968765	-0.531664	0.014763
cg13171565	-0.53136	0.0018648
cg15035705	-0.531222	0.0104118
cg18678763	-0.53102	0.0104118
cg23728447	-0.53084	0.00466201
cg18696027	-0.530753	0.0029526
cg00158683	-0.530359	0.0379176
cg21810604	-0.530299	0.0018648
cg10815165	-0.530258	0.0018648
cg17003783	-0.529906	0.0206682
cg05376185	-0.529604	0.0010878
cg23012579	-0.529129	0.00699301
cg16946439	-0.529078	0.00193259
cg04140906	-0.528989	0.014763
cg02961280	-0.528646	0.014763
cg06653052	-0.528586	0.0379176
cg07328519	-0.528419	0.000621601
cg17769442	-0.527757	0.00699301
cg16263152	-0.527734	0.0018648
cg03593358	-0.527688	0.0207687
cg01092213	-0.527554	0.00384992
cg23328613	-0.527156	0.014763
cg25161129	-0.527057	0.00699301
cg13639189	-0.52687	0.0206682
cg12165685	-0.526654	0.0104118
cg21578195	-0.526653	0.014763
cg00958578	-0.526605	0.0238452
cg04936619	-0.526586	0.0379176
cg01589580	-0.526506	0.0379176
cg11859584	-0.526305	0.00699301
cg01493685	-0.526288	0.0379176
cg21321372	-0.526153	0.00466201
cg13471990	-0.526143	0.0010878
cg19038540	-0.526041	0.0379176
cg03653601	-0.525806	0.0003108
cg09371281	-0.525795	0.0379176
cg13620631	-0.525575	0.00466201
cg18063017	-0.525499	0.00466201
cg22104744	-0.525478	0.00325308
cg05656486	-0.525471	0.000621601
cg08400424	-0.525328	0.000621601
cg19939077	-0.524587	0.0379176
cg24859722	-0.524519	0.0104118
cg22141237	-0.524269	0.00466201
cg14208102	-0.524032	0.0003108
cg14909495	-0.524017	0.00466201
cg24341615	-0.524015	0.0379176
cg25804541	-0.523951	0.00699301
cg17819635	-0.523822	0.0010878
cg14525270	-0.523747	0.0281274
cg02806733	-0.523604	0.00699301
cg15030712	-0.523044	0.0010878
cg15351951	-0.523029	0.000621601
cg09404633	-0.522916	0.0206682
cg00999988	-0.522845	0.0104118
cg23014871	-0.522592	0.00699301
cg17971578	-0.522553	0.0018648
cg14020320	-0.522382	0.0018648
cg09134314	-0.522267	0.0029526
cg22933646	-0.522225	0.014763
cg21684021	-0.52218	0.0206682
cg04460372	-0.522067	0.000621601
cg06426831	-0.521903	0.0003108
cg12483947	-0.521504	0.00699301
cg22984992	-0.521335	0.0018648
cg09888026	-0.521263	0.0029526
cg04122744	-0.521105	0.00466201
cg02861178	-0.521	0.00466201
cg19673155	-0.520787	0.00466201
cg09365147	-0.520628	0.000621601
cg00645010	-0.520438	0.0379176
cg14755852	-0.520415	0.0029526
cg17969271	-0.520219	0.0003108
cg14905466	-0.519769	0.00454463
cg05609218	-0.519339	0.0206682
cg14602087	-0.519116	0.0206682
cg17877656	-0.518692	0.00699301
cg09248655	-0.518614	0.0010878
cg02297838	-0.518545	0.0029526
cg03719032	-0.51848	0.0281274
cg26838949	-0.518472	0.00382391
cg15224459	-0.518412	0.00466201
cg00957688	-0.518248	0.0010878
cg18216249	-0.5182	0.0104118
cg18294707	-0.517987	0.0010878
cg05468028	-0.517935	0.0379176
cg21166347	-0.517798	0.0010878
cg00658007	-0.517601	0.0003108
cg09877009	-0.517348	0.014763
cg07285673	-0.517276	0.0018648
cg13688186	-0.517121	0.00699301
cg11009817	-0.517046	0.000621601
cg17808849	-0.516986	0.00384992
cg03301240	-0.516939	0.0001554
cg03495084	-0.516763	0.0104118
cg08840010	-0.516532	0.00466201
cg10812236	-0.515831	0.00699301
cg18575653	-0.515654	0.0018648
cg00802478	-0.515598	0.00699301
cg25277187	-0.51551	0.0206682
cg16677191	-0.515382	0.00466201
cg05664072	-0.515348	0.0104118
cg15078838	-0.515048	0.014763
cg20923619	-0.515031	0.00699301
cg05395679	-0.514787	0.00699301
cg06136199	-0.514736	0.00466201
cg23584176	-0.514711	0.0379176
cg09834049	-0.514456	0.00535103
cg01414407	-0.514374	0.00466201
cg01363662	-0.514371	0.0029526
cg00833393	-0.514338	0.00466201
cg11983977	-0.51429	0.0281274
cg21882650	-0.514199	0.0309515
cg04682193	-0.513974	0.00274173
cg18651821	-0.513436	0.014763
cg15056412	-0.513421	0.0029526
cg09244244	-0.513401	0.0001554
cg03936135	-0.513394	0.0135185
cg23982607	-0.513369	0.0281274
cg02042712	-0.513254	0.0010878
cg09516200	-0.513224	0.0379176
cg04772644	-0.513208	0.0018648
cg13676204	-0.513088	0.00274173
cg23948016	-0.513004	0.00466201
cg02081001	-0.512979	0.0206682
cg13592872	-0.51297	0.0029526
cg14195318	-0.512861	0.0018648
cg07625783	-0.51264	0.0029526
cg05028773	-0.512626	0.0029526
cg03442269	-0.512614	0.0018648
cg10600883	-0.512556	0.00699301
cg05548488	-0.512442	0.0018648
cg21052656	-0.512232	0.0281274
cg14215586	-0.511816	0.014763
cg07136635	-0.511706	0.0206682
cg12675571	-0.511693	0.0104118
cg11848173	-0.511531	0.0018648
cg24275730	-0.511393	0.0003108
cg03541835	-0.5113	0.000621601
cg05958749	-0.511213	0.014763
cg09666573	-0.51108	0.00384992
cg22508957	-0.511078	0.0206682
cg10679755	-0.51087	0.0379176
cg05010129	-0.510573	0.00466201
cg19836471	-0.510516	0.0003108
cg17552801	-0.510493	0.00454463
cg13790426	-0.510468	0.0029526
cg11837267	-0.510248	0.0018648
cg17616283	-0.509857	0.0104118
cg20464175	-0.509679	0.0156378
cg23832497	-0.509663	0.00699301
cg26894259	-0.509519	0.0003108
cg17419597	-0.509507	0.0029526
cg14574489	-0.509411	0.0018648
cg18836847	-0.509396	0.0379176
cg21635307	-0.509194	0.0379176
cg26460092	-0.508975	0.0104118
cg11726250	-0.508919	0.0379176
cg15541193	-0.508846	0.0018648
cg20312390	-0.508655	0.0104118
cg11926473	-0.508571	0.000621601
cg12611448	-0.508556	0.0206682
cg15334250	-0.508447	0.00466201
cg11068337	-0.508408	0.0281274
cg04264075	-0.507806	0.00274173
cg15846482	-0.507739	0.00384992
cg20608990	-0.507415	0.0206682
cg21747271	-0.507328	0.000621601
cg24720192	-0.507319	0.014763
cg06647068	-0.507257	0.0018648
cg06677352	-0.507204	0.0104118
cg11693709	-0.507167	0.00134829
cg14116908	-0.507056	0.0379176
cg26819611	-0.506628	0.0018648
cg10247268	-0.506588	0.0018648
cg03818992	-0.50645	0.0029526
cg13700897	-0.506376	0.0281274
cg04434593	-0.506308	0.0029526
cg10767146	-0.506301	0.0206682
cg19516279	-0.505845	0.0281274
cg20143092	-0.505418	0.0104118
cg25137372	-0.505322	0.00382391
cg21940875	-0.505255	0.0001554
cg15852320	-0.505006	0.014763
cg22931362	-0.504997	0.0206682
cg21159128	-0.504972	0.0104118
cg19639530	-0.504913	0.00699301
cg05281603	-0.504747	0.00384992
cg15046818	-0.504614	0.0379176
cg04444949	-0.504332	0.000621601
cg07083667	-0.504153	0.0029526
cg22149359	-0.503957	0.00466201
cg05697976	-0.50393	0.00466201
cg01712428	-0.503908	0.00699301
cg03658557	-0.503805	0.0062845
cg01269514	-0.503751	0.00466201
cg12009872	-0.503449	0.0003108
cg01981760	-0.503448	0.00699301
cg01681367	-0.503386	0.0379176
cg21118367	-0.503318	0.0001554
cg16289618	-0.503287	0.0001554
cg02631906	-0.50321	0.0018648
cg13468685	-0.503045	0.00699301
cg08345614	-0.502943	0.00466201
cg18345635	-0.502869	0.000621601
cg27269903	-0.502651	0.014763
cg13765621	-0.502478	0.00454463
cg00162064	-0.502312	0.0206682
cg17566735	-0.502171	0.000621601
cg21927363	-0.502167	0.0001554
cg27315279	-0.501912	0.0104118
cg11299964	-0.501685	0.0029526
cg13033938	-0.501566	0.0281274
cg18575730	-0.501511	0.0379176
cg25065097	-0.501458	0.0018648
cg00651216	-0.501441	0.0010878
cg23558213	-0.501156	0.00699301
cg00157043	-0.501135	0.0206682
cg04009456	-0.501112	0.0104118
cg13156863	-0.501102	0.00466201
cg26513689	-0.501006	0.0010878
cg10953317	-0.500891	0.0379176
cg27217148	-0.50083	0.000922886
cg19584674	-0.50076	0.00699301
cg08135379	-0.500307	0.00736206
cg18204321	-0.5003	0.0104118
cg04068578	-0.500288	0.0010878
cg09971811	-0.500176	0.0010878
cg25961099	-0.49989	0.00466201
cg03163545	-0.499725	0.0018648
cg14191134	-0.499227	0.0018648
cg02845204	-0.499192	0.0001554
cg14445047	-0.498998	0.0029526
cg20909017	-0.498971	0.0001554
cg02040734	-0.498958	0.00699301
cg27200006	-0.498897	0.0379176
cg25588844	-0.498837	0.00736206
cg01898370	-0.498748	0.0001554
cg04961911	-0.498735	0.00466201
cg18606375	-0.498661	0.0180441
cg19873021	-0.498607	0.0029526
cg08784091	-0.498518	0.0104118
cg14180030	-0.498498	0.0206682
cg22796458	-0.498286	0.00535103
cg24733384	-0.498208	0.0281274
cg14850580	-0.497917	0.0206682
cg13701124	-0.497573	0.0001554
cg22137772	-0.49752	0.0029526
cg20357538	-0.497378	0.0018648
cg05599106	-0.497298	0.00699301
cg08912400	-0.497275	0.0379176
cg24012925	-0.497259	0.0281274
cg11796565	-0.497239	0.014763
cg26412374	-0.497223	0.0104118
cg23376870	-0.497017	0.014763
cg25753817	-0.496832	0.00699301
cg00586700	-0.496551	0.0029526
cg23255995	-0.496504	0.014763
cg08661469	-0.496349	0.0029526
cg07856975	-0.496193	0.00274173
cg00563926	-0.496187	0.00736206
cg22018086	-0.496186	0.0001554
cg11321083	-0.496175	0.0010878
cg06111286	-0.496129	0.014763
cg01089751	-0.495854	0.014763
cg15862165	-0.495847	0.00466201
cg21088438	-0.495772	0.00699301
cg01574231	-0.495743	0.0001554
cg11896923	-0.495665	0.000621601
cg03707168	-0.495291	0.0104118
cg17471425	-0.495171	0.0156378
cg27537918	-0.495044	0.0135185
cg05395210	-0.494413	0.0018648
cg01288724	-0.494354	0.0010878
cg00422488	-0.494327	0.0379176
cg14238325	-0.494262	0.0238452
cg02025827	-0.494145	0.00466201
cg03124636	-0.493644	0.0281274
cg24287218	-0.493593	0.0018648
cg09697795	-0.493516	0.0281274
cg09667753	-0.493089	0.0281274
cg07716032	-0.493047	0.0281274
cg17515024	-0.493042	0.00699301
cg06483802	-0.492848	0.00466201
cg25907743	-0.492777	0.00736206
cg24519459	-0.492763	0.00466201
cg00936348	-0.492583	0.014763
cg24421410	-0.49256	0.0281274
cg04005943	-0.492158	0.014763
cg04840828	-0.492136	0.0010878
cg03050022	-0.491996	0.0018648
cg11881472	-0.491957	0.014763
cg17465920	-0.491953	0.0281274
cg24837149	-0.491897	0.00736206
cg16642299	-0.491796	0.0018648
cg16327326	-0.491668	0.0018648
cg12173498	-0.49124	0.0018648
cg18787975	-0.491153	0.0010878
cg09035101	-0.491061	0.014763
cg24969820	-0.490996	0.000621601
cg00970435	-0.490968	0.00699301
cg04811098	-0.490884	0.014763
cg21966754	-0.490876	0.0062845
cg15017278	-0.490724	0.00466201
cg24690479	-0.490711	0.0029526
cg21837069	-0.490622	0.0281274
cg15522719	-0.490577	0.0100267
cg17661940	-0.490264	0.0010878
cg06364417	-0.490258	0.00699301
cg07331849	-0.490144	0.0100267
cg19655195	-0.489951	0.0379176
cg25371692	-0.48986	0.0281274
cg17372223	-0.489708	0.0100267
cg11051158	-0.489591	0.0206682
cg21157904	-0.489579	0.0238452
cg07830449	-0.489326	0.000621601
cg19915505	-0.489174	0.0010878
cg27470213	-0.489131	0.0135185
cg17004025	-0.488489	0.000621601
cg10025200	-0.48831	0.0010878
cg22365313	-0.488246	0.0003108
cg02858132	-0.488144	0.0018648
cg18886109	-0.487928	0.0010878
cg04121983	-0.487805	0.0379176
cg17067528	-0.487763	0.000621601
cg01520924	-0.487693	0.0104118
cg26151675	-0.487689	0.00699301
cg11731626	-0.487607	0.0018648
cg19412109	-0.48747	0.00466201
cg16274899	-0.487458	0.00454463
cg13074203	-0.487153	0.0029526
cg07187863	-0.487017	0.00699301
cg00957665	-0.487005	0.0104118
cg23079866	-0.486907	0.0104118
cg27479634	-0.486882	0.0206682
cg26357885	-0.486589	0.00699301
cg16363586	-0.486554	0.0379176
cg01804934	-0.486497	0.00466201
cg06365108	-0.486455	0.00466201
cg04690998	-0.486416	0.00466201
cg09524078	-0.486402	0.014763
cg06834507	-0.486247	0.0018648
cg20511089	-0.486068	0.00466201
cg01930746	-0.485996	0.0379176
cg06855022	-0.485935	0.0206682
cg02611240	-0.485422	0.0206682
cg19854901	-0.485336	0.0379176
cg09565806	-0.485127	0.0379176
cg21439763	-0.484648	0.00466201
cg26057969	-0.484501	0.0029526
cg03037030	-0.484455	0.0104118
cg12640109	-0.484327	0.0010878
cg24167606	-0.484053	0.0206682
cg24964103	-0.483775	0.0001554
cg18672030	-0.483743	0.0281274
cg01626885	-0.483659	0.00466201
cg06195829	-0.483579	0.00466201
cg18550212	-0.483529	0.0062845
cg07611887	-0.483373	0.0018648
cg14388195	-0.483345	0.0001554
cg03989987	-0.483321	0.00384992
cg06092729	-0.483315	0.0104118
cg23980070	-0.483136	0.00736206
cg25716013	-0.483104	0.0379176
cg08826264	-0.48297	0.0029526
cg08702344	-0.482914	0.00699301
cg02843500	-0.482666	0.0029526
cg18083597	-0.482665	0.0003108
cg23522611	-0.482664	0.00699301
cg18424091	-0.482473	0.0281274
cg26102728	-0.482435	0.0206682
cg04986483	-0.482376	0.0281274
cg20579065	-0.482307	0.00699301
cg16571794	-0.482231	0.000621601
cg02570061	-0.481969	0.0104118
cg24354901	-0.481937	0.0207687
cg04087207	-0.481877	0.0018648
cg22851080	-0.481861	0.0404213
cg09737197	-0.481644	0.0104118
cg04962428	-0.481463	0.0206682
cg05903386	-0.481366	0.014763
cg20642413	-0.481366	0.0206682
cg10468373	-0.48134	0.0379176
cg13613748	-0.481205	0.0003108
cg05826677	-0.481152	0.0116571
cg09205945	-0.481096	0.00466201
cg10371306	-0.481074	0.0001554
cg04355697	-0.48104	0.0206682
cg19257864	-0.480984	0.0029526
cg10353108	-0.480804	0.00699301
cg24352618	-0.480753	0.0018648
cg14112601	-0.480636	0.00535103
cg22777668	-0.480528	0.00736206
cg19383689	-0.480475	0.000621601
cg25092328	-0.480357	0.0206682
cg15350627	-0.480275	0.0379176
cg23909343	-0.480049	0.00699301
cg24260359	-0.479954	0.00699301
cg21159568	-0.479944	0.0104118
cg15108641	-0.479916	0.0003108
cg08207604	-0.479775	0.0104118
cg02283775	-0.479737	0.00699301
cg05260469	-0.479637	0.00699301
cg11947985	-0.479484	0.0018648
cg14459011	-0.479443	0.000621601
cg27165456	-0.47939	0.00466201
cg23296791	-0.479344	0.0281274
cg26616083	-0.479246	0.0135185
cg10713515	-0.479244	0.014763
cg06329684	-0.479137	0.0104118
cg26346875	-0.478989	0.0104118
cg26926665	-0.478958	0.0029526
cg09046979	-0.478925	0.0104118
cg21281951	-0.478627	0.014763
cg26542660	-0.478516	0.0029526
cg13707794	-0.478503	0.014763
cg03689386	-0.478351	0.014763
cg05249479	-0.478301	0.0206682
cg19282889	-0.478284	0.0207687
cg02696253	-0.478261	0.0018648
cg11830800	-0.478193	0.014763
cg02426464	-0.478115	0.0156378
cg18098839	-0.478051	0.0104118
cg01210663	-0.477957	0.0104118
cg05207048	-0.477944	0.0207687
cg17644827	-0.477917	0.00466201
cg26860970	-0.477659	0.0379176
cg01916724	-0.477571	0.0010878
cg22508782	-0.477451	0.0206682
cg01808879	-0.47741	0.0379176
cg11370748	-0.477346	0.00699301
cg20769774	-0.476995	0.0104118
cg11123644	-0.476874	0.0018648
cg10209223	-0.476861	0.0029526
cg05734675	-0.476755	0.000621601
cg14254419	-0.476703	0.0010878
cg22220165	-0.476668	0.0206682
cg25992382	-0.476606	0.014763
cg26824709	-0.476537	0.0010878
cg14120215	-0.476533	0.0029526
cg17155612	-0.476521	0.000621601
cg01627483	-0.476476	0.0018648
cg04387396	-0.476418	0.014763
cg01701585	-0.476284	0.00466201
cg03126561	-0.476246	0.0029526
cg13064571	-0.476115	0.0281274
cg00510447	-0.475998	0.000621601
cg04631202	-0.475546	0.014763
cg13904286	-0.475489	0.0155614
cg13879442	-0.475471	0.0018648
cg01020980	-0.475187	0.0281274
cg03544474	-0.475183	0.000621601
cg25784280	-0.47508	0.0010878
cg00494521	-0.474923	0.00466201
cg12230983	-0.474851	0.0010878
cg14287565	-0.474682	0.014763
cg07435237	-0.474417	0.0104118
cg01100525	-0.474199	0.0104118
cg19475194	-0.474155	0.0029526
cg03699958	-0.47398	0.00384992
cg05885012	-0.473976	0.00466201
cg07724433	-0.473843	0.00466201
cg08830553	-0.47378	0.014763
cg09130674	-0.473776	0.0003108
cg14290576	-0.473262	0.0018648
cg17775962	-0.473243	0.014763
cg20228512	-0.473207	0.0104118
cg15471946	-0.473174	0.0116571
cg14002622	-0.473004	0.0206682
cg14870461	-0.472959	0.0018648
cg17445266	-0.472597	0.0001554
cg18407309	-0.472518	0.00699301
cg11491749	-0.4725	0.0379176
cg01766737	-0.47234	0.0206682
cg22854546	-0.472237	0.00736206
cg21690489	-0.472085	0.0003108
cg20785560	-0.472021	0.00535103
cg21834497	-0.471972	0.0104118
cg10057126	-0.471883	0.0206682
cg17799287	-0.471715	0.00466201
cg18359530	-0.471555	0.00699301
cg04872689	-0.471462	0.014763
cg12983285	-0.471444	0.0281274
cg09121269	-0.470963	0.0018648
cg21524155	-0.470828	0.0010878
cg15671158	-0.470656	0.0379176
cg06913958	-0.470499	0.014763
cg08672140	-0.470424	0.014763
cg17521338	-0.470139	0.0281274
cg03870370	-0.470136	0.0311998
cg08868352	-0.470092	0.0379176
cg04542977	-0.47002	0.00466201
cg18397882	-0.46999	0.00466201
cg13981787	-0.469918	0.00466201
cg16672562	-0.469607	0.0281274
cg27136344	-0.469522	0.0355562
cg05335955	-0.46911	0.0206682
cg08089041	-0.469028	0.00466201
cg07658590	-0.468642	0.0379176
cg18824775	-0.468471	0.0281274
cg14215970	-0.468338	0.0281274
cg22932220	-0.468312	0.0156378
cg09122593	-0.4682	0.0003108
cg04557677	-0.46814	0.0206682
cg21513352	-0.468095	0.00699301
cg02068689	-0.468081	0.014763
cg13430439	-0.467918	0.0379176
cg03078400	-0.467898	0.0311998
cg23386659	-0.467598	0.00466201
cg07945335	-0.467586	0.0003108
cg07692853	-0.467483	0.0018648
cg02592727	-0.467315	0.0281274
cg26746331	-0.46731	0.0018648
cg23307858	-0.467292	0.0010878
cg19025497	-0.467235	0.0104118
cg21581873	-0.467227	0.0156378
cg01701634	-0.467103	0.0104118
cg03891319	-0.466907	0.0029526
cg02906397	-0.466718	0.0379176
cg19014335	-0.466677	0.0018648
cg16371229	-0.466544	0.00193259
cg18488651	-0.466505	0.0156378
cg01410500	-0.46642	0.0206682
cg02707854	-0.466372	0.0206682
cg01804827	-0.466337	0.0379176
cg17173423	-0.466337	0.0018648
cg01054402	-0.466332	0.0379176
cg08511485	-0.466276	0.0029526
cg24155190	-0.466152	0.00466201
cg06484360	-0.466104	0.00699301
cg08871244	-0.465897	0.0206682
cg19366652	-0.465869	0.00134829
cg05099464	-0.46552	0.0104118
cg08517792	-0.465308	0.0238452
cg08115556	-0.465007	0.0104118
cg01146980	-0.464932	0.0134498
cg08299791	-0.464923	0.0379176
cg12142865	-0.464881	0.0003108
cg07409200	-0.464878	0.0018648
cg20994801	-0.464819	0.0104118
cg09997082	-0.464754	0.0001554
cg24993015	-0.464583	0.0104118
cg18357736	-0.46456	0.00274173
cg23205874	-0.464517	0.00736206
cg11710912	-0.464511	0.0206682
cg06854487	-0.464502	0.0010878
cg15322932	-0.464399	0.0104118
cg14172094	-0.464256	0.00699301
cg19220754	-0.4639	0.014763
cg21114334	-0.463833	0.0206682
cg04760261	-0.46381	0.014763
cg21491308	-0.463598	0.0281274
cg11263420	-0.46356	0.0029526
cg06298346	-0.463529	0.00466201
cg18546006	-0.463063	0.00699301
cg16721194	-0.46306	0.0018648
cg01988129	-0.462967	0.00466201
cg26833538	-0.462897	0.0018648
cg14652230	-0.462855	0.0281274
cg19426773	-0.462639	0.0104118
cg26110130	-0.462121	0.0281274
cg00965578	-0.462015	0.0018648
cg07522644	-0.462003	0.0029526
cg14113739	-0.461698	0.0104118
cg26296957	-0.461633	0.0281274
cg22095914	-0.461432	0.0206682
cg23023970	-0.461383	0.0379176
cg11844870	-0.461366	0.0001554
cg25763716	-0.461193	0.0206682
cg00995854	-0.461008	0.000930972
cg20812929	-0.460915	0.0281274
cg21016177	-0.460887	0.00466201
cg06141123	-0.460682	0.0029526
cg23656110	-0.460589	0.0003108
cg25603108	-0.460572	0.0281274
cg19605623	-0.460024	0.0029526
cg16984944	-0.459904	0.00134829
cg16143804	-0.459689	0.0018648
cg00067471	-0.459604	0.0379176
cg13873733	-0.459484	0.000621601
cg09757400	-0.459481	0.0010878
cg11249452	-0.459413	0.0029526
cg00982984	-0.459407	0.0379176
cg11526198	-0.459278	0.014763
cg19040012	-0.459127	0.0029526
cg07504616	-0.459011	0.0206682
cg06161814	-0.459006	0.00274173
cg21109167	-0.45895	0.0281274
cg23591298	-0.458763	0.0206682
cg06822995	-0.45871	0.0379176
cg09674502	-0.458672	0.00699301
cg23950157	-0.458375	0.00699301
cg17627559	-0.458323	0.0104118
cg17820591	-0.458262	0.0010878
cg11952622	-0.458132	0.0379176
cg23246821	-0.458115	0.0379176
cg15234155	-0.45788	0.0281274
cg04496824	-0.457832	0.0010878
cg24738909	-0.457704	0.0018648
cg03206537	-0.45767	0.014763
cg14305711	-0.457358	0.0104118
cg12699599	-0.457328	0.0018648
cg18515624	-0.457091	0.00699301
cg06748434	-0.456875	0.0104118
cg25565850	-0.456613	0.014763
cg11587640	-0.456586	0.0018648
cg03856178	-0.456558	0.00699301
cg01834776	-0.456495	0.00466201
cg23048215	-0.456388	0.0180441
cg26166688	-0.456332	0.000621601
cg22021832	-0.456241	0.0003108
cg13275603	-0.456118	0.0281274
cg16643813	-0.455867	0.0379176
cg04389704	-0.455785	0.0206682
cg13126982	-0.45576	0.0379176
cg13628146	-0.455723	0.0281274
cg03587907	-0.455664	0.00466201
cg22295383	-0.455646	0.0018648
cg24866700	-0.455622	0.00466201
cg00523742	-0.455558	0.00466201
cg00326464	-0.455225	0.0379176
cg07348708	-0.45507	0.014763
cg12744185	-0.455017	0.0379176
cg01223512	-0.454814	0.014763
cg10596768	-0.454598	0.0135185
cg27414487	-0.454572	0.0206682
cg20143982	-0.454553	0.00230484
cg18150280	-0.454491	0.0379176
cg08540215	-0.454487	0.0029526
cg27014438	-0.454453	0.0281274
cg04505750	-0.454453	0.00466201
cg13003878	-0.454197	0.0010878
cg12803754	-0.454107	0.0206682
cg14807365	-0.454101	0.0018648
cg16179521	-0.454066	0.00860255
cg23341182	-0.453682	0.0379176
cg17679604	-0.453637	0.014763
cg03809021	-0.45356	0.0399796
cg25533247	-0.453533	0.0238452
cg01756756	-0.453524	0.0010878
cg19380499	-0.453477	0.0206682
cg25231225	-0.45339	0.0100267
cg00166216	-0.453264	0.00466201
cg19593401	-0.453259	0.0116571
cg00358213	-0.453032	0.0104118
cg24411301	-0.453012	0.00723245
cg06526721	-0.452824	0.0281274
cg07116972	-0.452814	0.014763
cg12627354	-0.452689	0.0104118
cg22890130	-0.452611	0.014763
cg05908079	-0.452472	0.0029526
cg22376929	-0.452434	0.014763
cg25150243	-0.452384	0.014763
cg01691182	-0.452289	0.00699301
cg21817284	-0.452219	0.0379176
cg05023447	-0.452192	0.0281274
cg14859047	-0.452053	0.014763
cg03068497	-0.452038	0.0206682
cg24935121	-0.451984	0.0116571
cg17301311	-0.451855	0.0281274
cg10334385	-0.45177	0.0001554
cg04191236	-0.451675	0.0104118
cg05810428	-0.451561	0.00699301
cg22333846	-0.451556	0.0379176
cg05826458	-0.451493	0.0104118
cg12340144	-0.451474	0.0180441
cg21644578	-0.451427	0.00193259
cg11541897	-0.451375	0.0104118
cg05200313	-0.451356	0.00382391
cg05048680	-0.451073	0.0180441
cg11783264	-0.4509	0.0104118
cg25681177	-0.450784	0.0281274
cg24392274	-0.450657	0.0404213
cg08039008	-0.450637	0.0206682
cg11830695	-0.45041	0.014763
cg00686132	-0.450282	0.0018648
cg07892167	-0.450246	0.00466201
cg02821342	-0.449951	0.00466201
cg24630957	-0.449928	0.0001554
cg11733272	-0.4499	0.00699301
cg00160914	-0.449622	0.0104118
cg13583535	-0.449479	0.014763
cg03009030	-0.449473	0.0379176
cg03657314	-0.449465	0.0281274
cg21578207	-0.44931	0.00466201
cg01243848	-0.44919	0.0379176
cg01555408	-0.44908	0.0273095
cg23098529	-0.449026	0.00699301
cg10505873	-0.449009	0.0206682
cg04308167	-0.449008	0.0104118
cg03049303	-0.448942	0.0180441
cg07093324	-0.448871	0.0458395
cg18751306	-0.448745	0.0029526
cg08165960	-0.448719	0.0029526
cg21186955	-0.448686	0.0104118
cg13593287	-0.448529	0.0180441
cg24815529	-0.448393	0.00466201
cg03296935	-0.44835	0.0018648
cg06883868	-0.448287	0.0018648
cg19515035	-0.448162	0.00699301
cg22313024	-0.448102	0.0379176
cg07450210	-0.448096	0.0281274
cg08151809	-0.448047	0.0104118
cg13944903	-0.448005	0.0458395
cg14714629	-0.447978	0.0029526
cg03494634	-0.447928	0.0010878
cg19867914	-0.447927	0.0010878
cg16855845	-0.447801	0.0238452
cg10279487	-0.44771	0.00466201
cg15141195	-0.44766	0.00466201
cg06131802	-0.447629	0.0281274
cg08355353	-0.44762	0.0029526
cg06838921	-0.447473	0.0379176
cg23090207	-0.447278	0.00699301
cg00902153	-0.447278	0.0206682
cg01413809	-0.447114	0.0379176
cg08587542	-0.44694	0.0206682
cg07059784	-0.44689	0.0379176
cg14780837	-0.446857	0.0273095
cg16233311	-0.44679	0.0010878
cg03025061	-0.446758	0.0001554
cg01744354	-0.446719	0.0010878
cg13725803	-0.446664	0.0010878
cg18693704	-0.44661	0.00325308
cg08806632	-0.446597	0.0104118
cg00294109	-0.446537	0.0206682
cg27080119	-0.446359	0.0379176
cg03851835	-0.446178	0.0379176
cg06746829	-0.446139	0.00466201
cg15548101	-0.446061	0.0018648
cg07354728	-0.44601	0.00384992
cg03379681	-0.445988	0.0029526
cg13237068	-0.445982	0.0018648
cg23261343	-0.445857	0.00699301
cg19008858	-0.445843	0.00699301
cg00322667	-0.445725	0.0206682
cg12315311	-0.445665	0.0104118
cg00020405	-0.445592	0.0018648
cg27000944	-0.445527	0.0104118
cg08805037	-0.445521	0.0003108
cg26250585	-0.445453	0.014763
cg19461320	-0.445445	0.0379176
cg13731800	-0.445402	0.0029526
cg19713083	-0.445246	0.0206682
cg00042568	-0.445224	0.014763
cg15473346	-0.445197	0.014763
cg00409658	-0.445186	0.0029526
cg16728539	-0.445069	0.0029526
cg20528338	-0.445062	0.0104118
cg21808406	-0.445	0.00454463
cg03369965	-0.444982	0.0281274
cg09258479	-0.444915	0.0029526
cg21295838	-0.444813	0.0281274
cg06238426	-0.444721	0.014763
cg24735489	-0.444517	0.0206682
cg11448683	-0.444397	0.0018648
cg18501026	-0.444352	0.0010878
cg27340749	-0.444279	0.000621601
cg24471894	-0.444015	0.0018648
cg21211882	-0.443711	0.000621601
cg09331409	-0.443556	0.0281274
cg04554652	-0.443517	0.00699301
cg07383092	-0.443289	0.0281274
cg23282585	-0.443269	0.0379176
cg10155817	-0.443228	0.0029526
cg22861965	-0.442842	0.0379176
cg10510742	-0.442641	0.014763
cg05809174	-0.442589	0.0104118
cg10539861	-0.442587	0.0379176
cg09530755	-0.442553	0.0281274
cg02570354	-0.442462	0.0104118
cg14257676	-0.442395	0.00466201
cg02679745	-0.442204	0.0010878
cg14071612	-0.442182	0.0104118
cg21145938	-0.442012	0.0003108
cg15790214	-0.441953	0.0010878
cg03265892	-0.441934	0.00466201
cg26457248	-0.441841	0.0379176
cg11021849	-0.441773	0.0206682
cg07210669	-0.441722	0.0104118
cg27029518	-0.441668	0.014763
cg17244340	-0.441647	0.014763
cg02098619	-0.441644	0.0029526
cg27078676	-0.441273	0.0206682
cg21211020	-0.441112	0.0104118
cg22226091	-0.441086	0.0104118
cg03152092	-0.441069	0.014763
cg09080114	-0.440998	0.0379176
cg26789283	-0.440923	0.014763
cg00683984	-0.440887	0.0206682
cg04148285	-0.440875	0.0001554
cg05200540	-0.440603	0.014763
cg10650821	-0.440591	0.0281274
cg01500402	-0.440529	0.000621601
cg04017672	-0.440527	0.00466201
cg02608231	-0.44044	0.014763
cg18993757	-0.440342	0.014763
cg03039990	-0.440321	0.0003108
cg13060970	-0.440276	0.0029526
cg04402095	-0.440056	0.0206682
cg10896623	-0.440053	0.0018648
cg13488556	-0.439939	0.0206682
cg23665802	-0.439831	0.00699301
cg07922802	-0.439825	0.0206682
cg13875111	-0.439769	0.0029526
cg09594069	-0.439653	0.0029526
cg22156456	-0.439631	0.00699301
cg02181506	-0.439425	0.0029526
cg14210287	-0.439421	0.0310756
cg05265447	-0.439407	0.0180441
cg03183936	-0.439369	0.0379176
cg04489104	-0.439308	0.0104118
cg00353953	-0.439016	0.0180441
cg11366901	-0.438873	0.0206682
cg13790576	-0.438759	0.0001554
cg05300158	-0.438718	0.0029526
cg18351479	-0.438581	0.0379176
cg23097079	-0.438506	0.0104118
cg02532341	-0.438478	0.0135185
cg21534486	-0.43847	0.0029526
cg03527867	-0.438294	0.00466201
cg14665413	-0.438282	0.014763
cg18953509	-0.438277	0.0206682
cg10800346	-0.438242	0.0281274
cg16705389	-0.438021	0.0104118
cg02770946	-0.438005	0.0135185
cg21316772	-0.437887	0.0029526
cg04655699	-0.437818	0.0104118
cg10126923	-0.437811	0.0018648
cg19761273	-0.437793	0.00230484
cg08557120	-0.43773	0.0206682
cg03981596	-0.437641	0.0010878
cg23586138	-0.437636	0.00699301
cg02057239	-0.437595	0.014763
cg00337466	-0.437276	0.0029526
cg12128828	-0.437179	0.0379176
cg02266731	-0.437028	0.00466201
cg06121450	-0.436953	0.0273095
cg07439128	-0.436938	0.000621601
cg20973210	-0.43692	0.0104118
cg20749576	-0.436891	0.00466201
cg09110394	-0.436816	0.00274173
cg27376024	-0.43675	0.0180441
cg21258596	-0.436748	0.0001554
cg02187196	-0.436733	0.0206682
cg02300584	-0.436723	0.0281274
cg22202786	-0.436681	0.0018648
cg13493048	-0.436571	0.014763
cg20048529	-0.436498	0.0281274
cg02336827	-0.43645	0.014763
cg10276433	-0.436407	0.0271961
cg07258627	-0.436329	0.0029526
cg22156842	-0.436286	0.0311998
cg06568454	-0.436084	0.0311998
cg18108087	-0.436065	0.0379176
cg14965639	-0.436012	0.00466201
cg10584986	-0.436005	0.00466201
cg15157945	-0.435976	0.0010878
cg18450254	-0.435973	0.014763
cg19003304	-0.435823	0.0206682
cg06170941	-0.435373	0.0018648
cg08909806	-0.435362	0.0206682
cg10220544	-0.43528	0.014763
cg12997404	-0.435048	0.0104118
cg02956355	-0.434993	0.0018648
cg10417386	-0.43498	0.0273095
cg18918417	-0.434919	0.0379176
cg16301004	-0.434841	0.00454463
cg08471846	-0.434812	0.00699301
cg18786995	-0.434792	0.0238452
cg24994127	-0.434618	0.00699301
cg16486502	-0.434561	0.0104118
cg08599355	-0.434535	0.00384992
cg23469878	-0.434467	0.000621601
cg23309046	-0.434229	0.0029526
cg18253917	-0.434003	0.0281274
cg18578954	-0.433994	0.0206682
cg11927233	-0.433988	0.0177903
cg09107315	-0.4338	0.0206682
cg13055199	-0.433793	0.00466201
cg07046436	-0.433582	0.0010878
cg01613455	-0.433512	0.014763
cg09828265	-0.43325	0.0018648
cg24351003	-0.433218	0.0206682
cg16741573	-0.433218	0.0206682
cg14103106	-0.433045	0.0281274
cg24448013	-0.432779	0.00860255
cg00345965	-0.432729	0.0116571
cg07526656	-0.432665	0.0104118
cg21197871	-0.432663	0.0018648
cg02458141	-0.432611	0.00699301
cg00365692	-0.432481	0.0104118
cg19527159	-0.432478	0.0379176
cg08939373	-0.432333	0.0010878
cg18956706	-0.43216	0.0018648
cg10965432	-0.432158	0.0104118
cg26261298	-0.432127	0.00466201
cg21545840	-0.432031	0.0281274
cg01297013	-0.431963	0.0029526
cg02733650	-0.431839	0.0206682
[truncated: 5,696 more rows]

## Sheet: DMG
DMGs based on GSE107143
Gene name	logFC	pValue
INADL	-2.41366	0.0379176
GUSBL2	-2.37821	0.0379176
GALK2	-1.91814	0.014763
JAK3	-1.72291	0.0206682
SLC37A1	-1.68091	0.0379176
C16orf52	-1.47263	0.0104118
AKR1C2	-1.36464	0.0104118
SDHA	-1.33048	0.0018648
CUGBP1	-1.32927	0.00699301
MYOM2	-1.24456	0.0281274
CCR5	-1.23504	0.0029526
SLC35E4	-1.22548	0.0001554
LRRC20	-1.19839	0.0379176
GGA1	-1.19663	0.0010878
ZBTB17	-1.17416	0.0010878
ZMIZ1	-1.13302	0.0379176
SDHAP3	-1.12717	0.014763
PTP4A2	-1.10774	0.0003108
SF3B3	-1.10555	0.0003108
GLYATL2	-1.09648	0.0029526
MGAT5	-1.0719	0.0379176
ANXA1	-1.07054	0.0003108
C6orf48	-1.06466	0.0206682
GRK6	-1.0617	0.00466201
TSPAN14	-1.04477	0.0206682
ITGA11	-1.04212	0.00466201
TMEM132E	-1.04114	0.014763
THADA	-1.03548	0.0018648
ARHGEF2	-1.01863	0.000621601
EFHD2	-1.0171	0.0010878
CCDC147	-1.01485	0.0104118
SARS	-1.0139	0.0003108
FRMPD1	-1.01317	0.00736206
LOC728613	-1.00625	0.00699301
SRRM1	-1.00308	0.0104118
UBE2V1	-0.994136	0.00466201
COX10	-0.992292	0.0010878
C18orf21	-0.987001	0.0001554
ATP11A	-0.98643	0.0001554
TUBGCP5	-0.981406	0.0238452
TTC25	-0.956889	0.0104118
TAGLN2	-0.951063	0.00466201
FAM104A	-0.946079	0.000621601
IL10RA	-0.945328	0.00699301
KCNQ3	-0.934238	0.00699301
KRT80	-0.933351	0.0003108
CX3CR1	-0.92197	0.00466201
SIK3	-0.921781	0.0003108
CD58	-0.921651	0.0018648
SLPI	-0.914743	0.00325308
MYO1A	-0.912938	0.0018648
MIR497	-0.912115	0.0018648
CCDC19	-0.911478	0.0010878
MED13L	-0.90986	0.0003108
C18orf32	-0.909508	0.0104118
HGSNAT	-0.908893	0.0355562
RTN3	-0.904077	0.0010878
GPR77	-0.903345	0.0001554
KLHL21	-0.902142	0.0206682
KIAA1274	-0.90178	0.00736206
FIGNL2	-0.900448	0.0104118
KIAA1147	-0.899337	0.0156378
CACNA2D4	-0.896297	0.0404213
ST14	-0.892462	0.0003108
DEDD2	-0.891043	0.0018648
MGAT4A	-0.889873	0.014763
DIP2A	-0.88897	0.0010878
RAMP1	-0.886076	0.00454463
LHX5	-0.886038	0.0010878
TMEM216	-0.88528	0.0018648
PRKG1	-0.881401	0.0379176
TCP11L1	-0.880913	0.0238452
CD55	-0.88084	0.0104118
CCDC12	-0.87928	0.0010878
TUBA1B	-0.875072	0.000621601
YIPF1	-0.87298	0.0206682
TRMT6	-0.870378	0.000621601
HSD17B1	-0.864052	0.0281274
HOXA7	-0.86388	0.0206682
GALNT2	-0.860196	0.0010878
C3orf31	-0.85989	0.0018648
CAPN12	-0.859175	0.0104118
TRERF1	-0.858008	0.0104118
TLCD1	-0.856499	0.0010878
NDUFAF3	-0.850354	0.00699301
LCMT1	-0.848547	0.0206682
TP73	-0.842885	0.0029526
NFE2L3	-0.842314	0.00466201
ATG16L2	-0.835347	0.0001554
OTOA	-0.833706	0.00274173
LOC646982	-0.832689	0.0104118
C17orf49	-0.832294	0.0404213
DCTN2	-0.82807	0.0001554
LOR	-0.827923	0.0104118
DNAJB6	-0.826864	0.0001554
NR2F6	-0.826782	0.0379176
DIAPH1	-0.82642	0.00699301
TBC1D20	-0.825852	0.0010878
AMDHD1	-0.825095	0.0281274
CHD5	-0.818977	0.0010878
AHCYL2	-0.817082	0.00382391
FAM168A	-0.815555	0.014763
IL17RE	-0.81477	0.000621601
CCR6	-0.80946	0.0001554
TMEM154	-0.80895	0.0001554
ARL8B	-0.806427	0.0018648
KLHL35	-0.80634	0.0281274
CPD	-0.805626	0.000930972
SUFU	-0.802564	0.000621601
NINJ2	-0.800267	0.00736206
PILRA	-0.799548	0.000621601
MAP1LC3B2	-0.798099	0.0003108
SAA1	-0.792253	0.00699301
PPCDC	-0.792124	0.0010878
LRRC37B2	-0.790645	0.014763
PRNT	-0.786879	0.0281274
RAPGEF1	-0.785025	0.0003108
ADAM28	-0.784571	0.0010878
LRRC8D	-0.778709	0.0104118
FAM107B	-0.778552	0.0018648
CD68	-0.778132	0.0104118
TGFA	-0.775378	0.0003108
LRRC59	-0.774527	0.0029526
PDZD7	-0.77384	0.0001554
WFDC3	-0.773225	0.00860255
TMCO3	-0.770182	0.0029526
CDC42EP3	-0.769699	0.0010878
PSD	-0.763375	0.0379176
FAM129A	-0.762111	0.0018648
PARP4	-0.761657	0.0029526
ARSA	-0.761038	0.00699301
GLYCTK	-0.760189	0.000621601
RUNDC2C	-0.759615	0.0001554
NCF2	-0.757907	0.0003108
VPS52	-0.757463	0.00466201
C1orf97	-0.756104	0.00699301
FCRL1	-0.754788	0.0003108
PSTPIP1	-0.751825	0.000621601
SNX32	-0.751658	0.0104118
TESC	-0.750877	0.00466201
AGK	-0.750741	0.0281274
GBAP1	-0.75053	0.000621601
CCL1	-0.74995	0.0010878
OGDH	-0.74947	0.0001554
SUMF2	-0.749434	0.0001554
SPAG11B	-0.748219	0.0404213
LOC285954	-0.746517	0.000621601
RASAL1	-0.745965	0.000621601
TMEM184B	-0.745402	0.0001554
HOXA2	-0.743296	0.014763
PLXNC1	-0.742529	0.0029526
TANC2	-0.74251	0.0010878
SLC39A14	-0.741078	0.0001554
PACSIN3	-0.740097	0.00699301
ZNF512	-0.740079	0.000930972
CALCB	-0.73898	0.014763
SPAG7	-0.734737	0.0003108
CRIP2	-0.734236	0.0206682
XRN1	-0.733337	0.0206682
AIFM2	-0.729049	0.0018648
ARAP1	-0.727958	0.0003108
HMGB1	-0.726986	0.00466201
CLRN1	-0.726984	0.0010878
LYL1	-0.723313	0.014763
ZBTB7B	-0.723044	0.00193259
IQCD	-0.72297	0.00230484
DHRS9	-0.72272	0.0018648
C20orf27	-0.722666	0.0001554
ANP32E	-0.722512	0.0001554
ZBED3	-0.722418	0.0018648
TSSC1	-0.722415	0.00274173
GPI	-0.720455	0.0010878
ARPC2	-0.71946	0.00699301
SNAPC5	-0.718987	0.00535103
IL18RAP	-0.71819	0.00466201
CCDC64	-0.716545	0.0003108
PPM1H	-0.716015	0.0003108
PILRB	-0.715697	0.0281274
ANAPC13	-0.715288	0.000621601
ZPBP	-0.714453	0.0281274
LOC440925	-0.714433	0.0206682
CDKAL1	-0.71434	0.0010878
SPAG1	-0.712697	0.0018648
SYT11	-0.712318	0.0010878
OBFC2B	-0.712156	0.0001554
GYG1	-0.711836	0.00466201
C12orf61	-0.710135	0.0018648
MARCO	-0.707899	0.0029526
SLAMF7	-0.707232	0.00230484
C20orf199	-0.706414	0.0135185
MCTP2	-0.705427	0.00466201
ANLN	-0.704678	0.0001554
LSR	-0.70464	0.00699301
TSPAN18	-0.702222	0.014763
DNER	-0.701086	0.0018648
PDE6A	-0.700517	0.00454463
C10orf27	-0.700385	0.0029526
CTSZ	-0.700329	0.0018648
CDH24	-0.699833	0.0104118
SLC1A4	-0.69973	0.0379176
ELF1	-0.699675	0.0206682
FAM189B	-0.698995	0.00193259
SKAP1	-0.697282	0.0206682
COL13A1	-0.697194	0.0104118
RNF182	-0.697047	0.0379176
P2RY14	-0.695953	0.0001554
TMEM214	-0.695269	0.0010878
KLF16	-0.695065	0.00112181
CD40	-0.69489	0.0379176
FAM120B	-0.694213	0.0010878
SKINTL	-0.693744	0.0273095
SNX20	-0.693512	0.000621601
ARID3A	-0.693387	0.0206682
LOC100268168	-0.691898	0.000621601
CCDC122	-0.691568	0.0018648
PTCD2	-0.691388	0.0003108
CHI3L2	-0.690754	0.0018648
IL27	-0.689841	0.0206682
OPTN	-0.689194	0.0104118
RGS17	-0.688999	0.00325308
FAM195B	-0.688385	0.0104118
ATPGD1	-0.688233	0.0018648
APOBEC3A	-0.687881	0.0029526
CASP9	-0.686339	0.00466201
GNASAS	-0.68611	0.0003108
MFSD3	-0.685987	0.000621601
TRPC4AP	-0.685061	0.014763
POMGNT1	-0.684455	0.0029526
PRDM16	-0.684252	0.00736206
CD244	-0.682975	0.0206682
ARF1	-0.682815	0.00112181
RNF4	-0.682664	0.0379176
PLIN4	-0.682208	0.000621601
PGS1	-0.681926	0.0104118
ITGB3	-0.680516	0.0281274
ZSCAN1	-0.679971	0.0379176
CD300LB	-0.679669	0.00699301
CD83	-0.679619	0.0104118
TENC1	-0.679344	0.0010878
LMAN1L	-0.678477	0.0010878
TYMS	-0.677421	0.00466201
COG3	-0.676781	0.0010878
STARD7	-0.675689	0.00723245
NRP1	-0.675487	0.000621601
DPYSL5	-0.675111	0.014763
DGKG	-0.674542	0.014763
HIST1H2BJ	-0.67217	0.0018648
LRP12	-0.671994	0.0010878
MIR1976	-0.671115	0.0029526
DNAJB14	-0.670793	0.00699301
DNMT1	-0.670376	0.0104118
COL15A1	-0.670075	0.000922886
SFRS7	-0.668505	0.0206682
RASAL2	-0.668146	0.00535103
C5orf51	-0.667926	0.0281274
ISPD	-0.667707	0.0404213
SEC22B	-0.667577	0.0001554
MICAL3	-0.666969	0.0001554
CHRM3	-0.666041	0.00699301
ACADM	-0.665098	0.0379176
ST6GALNAC1	-0.664561	0.00699301
CALR	-0.664143	0.014763
ICK	-0.663824	0.0018648
BARX1	-0.663477	0.0281274
STK10	-0.662754	0.0029526
DENND2D	-0.660671	0.00699301
INCA1	-0.659958	0.014763
PRRT2	-0.659782	0.000621601
HBBP1	-0.659317	0.0238452
FAM164C	-0.659255	0.00466201
CDK6	-0.65914	0.00699301
D4S234E	-0.657055	0.00466201
CRISPLD2	-0.655589	0.00466201
PTK7	-0.655283	0.000621601
THRA	-0.653979	0.00699301
PGAM1	-0.653528	0.00699301
SMAD3	-0.65338	0.00699301
ZNF598	-0.653279	0.0010878
GUCY1B2	-0.653124	0.0104118
TPST2	-0.651114	0.00466201
CCL25	-0.649433	0.0379176
FSIP1	-0.648701	0.0104118
BPESC1	-0.647433	0.0104118
UNC5B	-0.647147	0.0379176
FAM100B	-0.646518	0.00699301
EVPLL	-0.646003	0.0029526
LOC283314	-0.645854	0.0018648
TNFSF14	-0.645481	0.0010878
HTRA2	-0.645449	0.00466201
C22orf33	-0.644672	0.00699301
C1QC	-0.644177	0.00466201
CSGALNACT1	-0.644143	0.00382391
TMEM30A	-0.644079	0.0018648
NMB	-0.643564	0.0281274
APBB2	-0.643199	0.00466201
C17orf74	-0.643035	0.0018648
NCEH1	-0.642532	0.0029526
CC2D2A	-0.642024	0.000621601
MGAT5B	-0.641664	0.0018648
ITGAX	-0.64161	0.0018648
C11orf21	-0.64059	0.014763
HDAC4	-0.639947	0.0206682
SPATC1	-0.639715	0.0104118
CLNK	-0.638941	0.0029526
ABHD4	-0.638851	0.0018648
CCDC102B	-0.6384	0.0029526
FYN	-0.635708	0.00466201
CD34	-0.63566	0.0003108
LDHB	-0.635545	0.0029526
COL4A3	-0.635162	0.00466201
MIR143	-0.634538	0.0001554
SLC48A1	-0.634326	0.00699301
LRFN3	-0.634151	0.0029526
CSF2	-0.633248	0.0010878
TM7SF4	-0.633186	0.0029526
CYP4F3	-0.633011	0.00860255
HYAL1	-0.632889	0.000621601
SLAMF6	-0.632427	0.0281274
FJX1	-0.632317	0.0104118
TUBA1C	-0.63225	0.0029526
CORO2B	-0.631697	0.014763
TMEM150B	-0.631215	0.00384992
BTG2	-0.631046	0.0018648
ZNF57	-0.630846	0.00466201
OIT3	-0.630044	0.000621601
SMYD2	-0.629929	0.0180441
MORN1	-0.627409	0.0206682
SYNC	-0.626525	0.0029526
NUP188	-0.626335	0.0010878
SSC5D	-0.625796	0.00466201
ROPN1L	-0.625602	0.0018648
FANCE	-0.625373	0.0003108
ITPR1	-0.624735	0.0018648
AIM2	-0.623763	0.0001554
DAD1	-0.623635	0.0281274
NOD1	-0.623306	0.014763
NAT15	-0.621684	0.0379176
ABR	-0.620984	0.0029526
C13orf29	-0.620649	0.014763
MUS81	-0.620114	0.00193259
MYH16	-0.619439	0.0003108
FBXL22	-0.619287	0.0029526
MIR1259	-0.618431	0.0018648
NQO2	-0.618342	0.014763
FGFBP2	-0.61794	0.00466201
CSF2RB	-0.617905	0.0010878
LOC100130331	-0.617707	0.000621601
YTHDC1	-0.617101	0.0311998
YAF2	-0.616493	0.0029526
MPZL1	-0.616114	0.0379176
CPNE9	-0.616095	0.00466201
ABCC4	-0.61596	0.0281274
SLC2A5	-0.615793	0.0029526
NR2C2AP	-0.61576	0.0104118
KRT17	-0.615265	0.0104118
ABHD8	-0.615021	0.014763
PRDM11	-0.614993	0.00466201
ZBTB8B	-0.614554	0.0018648
EIF4G1	-0.614191	0.0018648
SHCBP1	-0.61312	0.0062845
LRRC33	-0.612939	0.0458395
KIF6	-0.612712	0.00466201
ZGPAT	-0.612373	0.0379176
FLJ13197	-0.612044	0.0018648
STAT5B	-0.610654	0.00699301
MIR19A	-0.610297	0.0308276
SPTA1	-0.610276	0.0206682
NSMAF	-0.609247	0.00699301
GCC2	-0.608336	0.00466201
PRX	-0.607673	0.0018648
CDKL3	-0.606694	0.00193259
GTF3C6	-0.606484	0.0104118
SERPINB1	-0.605654	0.0104118
RPL12	-0.605293	0.00699301
HIPK1	-0.605142	0.00699301
CDKN1C	-0.604941	0.00466201
TIMP2	-0.604377	0.014763
GRN	-0.603901	0.0010878
DULLARD	-0.603497	0.0001554
APEX1	-0.602938	0.0104118
ETV7	-0.602806	0.0029526
ZC3HAV1L	-0.60217	0.0135185
EIF4H	-0.601982	0.00193259
TMEM14A	-0.601325	0.000621601
MCL1	-0.601134	0.00466201
GNB2L1	-0.600413	0.0010878
BGLAP	-0.600136	0.00384992
CCDC27	-0.600036	0.014763
IPO8	-0.599899	0.0206682
RCHY1	-0.599611	0.00384992
NAV1	-0.598719	0.0379176
PLA2G4C	-0.598122	0.00699301
OR2B11	-0.597428	0.00699301
IKBKB	-0.597052	0.0379176
MECR	-0.596794	0.0379176
MYLK2	-0.595824	0.00466201
PFDN5	-0.595238	0.0404213
DKFZp434J0226	-0.595079	0.00699301
LOC653486	-0.5948	0.0029526
KIAA1486	-0.594616	0.0281274
INTS10	-0.594501	0.00466201
ELAVL1	-0.59443	0.0206682
GFI1	-0.594143	0.0379176
TMPRSS8	-0.594059	0.0379176
ETV6	-0.594033	0.0003108
TRIM40	-0.593063	0.0135185
BSDC1	-0.592752	0.0010878
USP1	-0.592341	0.0281274
PCDH24	-0.592082	0.0018648
CCDC108	-0.591809	0.0206682
ARMC2	-0.591687	0.0029526
NCF4	-0.591433	0.0156378
ANKRD13D	-0.591264	0.000621601
NCRNA00188	-0.590267	0.0003108
TLX1	-0.589242	0.0018648
SOCS3	-0.589171	0.0206682
SDCBP	-0.588899	0.0104118
TERF2IP	-0.587375	0.00384992
POLR1A	-0.587369	0.0281274
RGPD5	-0.5865	0.0281274
DOCK4	-0.586419	0.0379176
LNX1	-0.586262	0.0003108
MUTYH	-0.585776	0.0018648
TAS2R40	-0.585655	0.000621601
ZBTB7A	-0.585594	0.00384992
ZNF644	-0.585066	0.014763
D2HGDH	-0.584695	0.000621601
VPS25	-0.584669	0.00466201
DUSP10	-0.584241	0.000621601
TP53BP2	-0.58364	0.0010878
IFI30	-0.583281	0.0010878
CITED4	-0.58317	0.0281274
SLC33A1	-0.583001	0.0029526
C15orf52	-0.582887	0.0018648
EAF1	-0.58272	0.0018648
PEX6	-0.582498	0.0018648
CAMKK1	-0.58249	0.0003108
CPAMD8	-0.582233	0.0010878
CTSW	-0.581236	0.0104118
TOM1L1	-0.581113	0.0379176
KRAS	-0.580666	0.014763
CGRRF1	-0.580381	0.0010878
MARK2	-0.580368	0.0206682
CDC42SE1	-0.580322	0.0104118
RAD18	-0.580315	0.0206682
ALG6	-0.580154	0.0206682
UNC13D	-0.57971	0.0001554
ULK2	-0.579585	0.0010878
DGCR14	-0.579534	0.014763
PHTF1	-0.579503	0.0104118
NAGA	-0.57897	0.0001554
C17orf68	-0.578018	0.0281274
PLD1	-0.577776	0.0018648
FKBP11	-0.577401	0.00384992
PVRL1	-0.57666	0.0029526
CAMK2A	-0.576642	0.0029526
PL-5283	-0.576329	0.0104118
RAB3IP	-0.575897	0.0029526
EFNA2	-0.575602	0.0281274
RPS20	-0.575198	0.0206682
MAVS	-0.574752	0.0281274
ZCCHC6	-0.574251	0.0104118
FRMD8	-0.573738	0.0116571
GALNS	-0.573387	0.0001554
DDX23	-0.573329	0.0379176
LOC100132111	-0.573319	0.0206682
DMBT1	-0.572872	0.00466201
TMEM87B	-0.572404	0.0001554
KIAA1467	-0.572055	0.014763
CALHM1	-0.571956	0.00134829
DCAF5	-0.571836	0.000621601
UBE2CBP	-0.570045	0.0104118
LTB	-0.569535	0.0206682
NT5DC1	-0.569476	0.0010878
MPO	-0.569468	0.0104118
NCALD	-0.568796	0.0104118
MIR589	-0.568548	0.000621601
BZW1	-0.567811	0.0281274
PICALM	-0.567696	0.00699301
CHD9	-0.567388	0.000621601
SIGLEC12	-0.567343	0.0206682
SLC17A3	-0.567229	0.0379176
PARK7	-0.566423	0.0206682
C1orf127	-0.566001	0.0100267
ICAM1	-0.565597	0.0206682
C5orf32	-0.565508	0.0029526
ADRBK1	-0.564438	0.00325308
KCNQ1DN	-0.563887	0.0010878
MUCL1	-0.562649	0.0281274
LONP1	-0.562299	0.0379176
TGFBI	-0.562161	0.0010878
COL4A3BP	-0.561914	0.0018648
JMJD6	-0.561783	0.0003108
AURKA	-0.561777	0.0206682
TSPAN32	-0.561346	0.0379176
MRPL41	-0.56127	0.0238452
TRPV4	-0.561185	0.00699301
FIGN	-0.560753	0.014763
ITPRIP	-0.559964	0.00466201
ANKRD27	-0.559717	0.0029526
KIT	-0.559517	0.0379176
DLG5	-0.558638	0.00699301
PTPN9	-0.557929	0.00699301
GPSM1	-0.55792	0.00699301
FBXL6	-0.557361	0.0018648
CELSR3	-0.557138	0.0281274
CTNNBL1	-0.556788	0.0104118
AMOTL1	-0.556684	0.0018648
GPR132	-0.556539	0.000621601
ABHD14B	-0.556224	0.0354207
C1orf92	-0.556205	0.0003108
C3orf52	-0.555908	0.00466201
S100A2	-0.555568	0.00112181
LOC283404	-0.555421	0.000621601
SLC29A1	-0.555288	0.0029526
CRIP1	-0.554749	0.0018648
LOC146880	-0.554724	0.0281274
CDGAP	-0.554294	0.014763
FAM129C	-0.553911	0.0281274
AKAP10	-0.553833	0.0018648
NEK9	-0.553246	0.0010878
ABHD1	-0.552984	0.000621601
KDM6B	-0.552881	0.0010878
ADAM11	-0.552788	0.00699301
TGFB1	-0.552637	0.00699301
IFRD1	-0.552569	0.000621601
CCDC77	-0.552009	0.0206682
LOC100128164	-0.551477	0.0379176
PNKD	-0.551185	0.0281274
C6orf105	-0.551122	0.0029526
MXD3	-0.550735	0.0003108
DHDH	-0.548543	0.0206682
SNRPB2	-0.548364	0.000930972
CCDC57	-0.548356	0.0104118
PLAU	-0.548226	0.0018648
ARHGAP10	-0.547973	0.014763
CHD6	-0.547514	0.0010878
N4BP3	-0.547484	0.00466201
ANKAR	-0.547193	0.0206682
CDH22	-0.547135	0.0379176
HYAL4	-0.547032	0.0029526
FLJ45983	-0.546979	0.0206682
CCDC127	-0.54632	0.014763
TBL1XR1	-0.545485	0.0001554
XPNPEP1	-0.54511	0.0029526
CTSF	-0.545073	0.0180441
MITF	-0.54479	0.0206682
LPCAT2	-0.544719	0.0238452
AQP5	-0.54438	0.0029526
GOT2	-0.544261	0.00699301
ZCWPW1	-0.544027	0.014763
TMOD2	-0.543441	0.0104118
RAG2	-0.542858	0.014763
PIGV	-0.542735	0.014763
RASSF5	-0.54206	0.0018648
TLR4	-0.542049	0.0029526
GNA14	-0.541627	0.0010878
TRIM35	-0.541245	0.00274173
MAP3K8	-0.540448	0.0379176
RARG	-0.540043	0.0010878
PLEKHA5	-0.539767	0.00466201
IL31RA	-0.539741	0.0104118
OBFC1	-0.539732	0.0206682
PYGO2	-0.539718	0.0029526
DAZAP1	-0.539018	0.0029526
FLJ32810	-0.538663	0.0029526
UNC119	-0.538651	0.000621601
PEX10	-0.538438	0.0281274
S100P	-0.538311	0.0206682
BCL2L15	-0.538156	0.0379176
CCL22	-0.538017	0.0001554
UBC	-0.537728	0.0029526
CNTNAP1	-0.537626	0.014763
LEMD2	-0.537446	0.014763
MIR27A	-0.537349	0.00699301
MFSD10	-0.536995	0.0379176
SLC22A15	-0.536864	0.0206682
STMN1	-0.536677	0.0379176
MIR548F5	-0.5366	0.0018648
ZXDC	-0.536314	0.0029526
FGF19	-0.536309	0.0379176
BCAT1	-0.536274	0.0206682
MICB	-0.535841	0.0281274
HSD17B8	-0.535765	0.00466201
KLRG1	-0.535289	0.000621601
NRG3	-0.534645	0.0029526
LOC100134368	-0.534577	0.0062845
ZYX	-0.534531	0.0104118
STK33	-0.534302	0.0206682
UNC13A	-0.534023	0.0104118
SUSD1	-0.534008	0.00466201
CYP19A1	-0.533907	0.00466201
WISP2	-0.533351	0.0018648
PGLYRP4	-0.532812	0.00466201
LOC100130872	-0.532631	0.0029526
CCDC110	-0.532041	0.014763
SMC4	-0.531972	0.0104118
NOD2	-0.531674	0.014763
ABI3BP	-0.531664	0.014763
MAML1	-0.531222	0.0104118
RRM1	-0.53102	0.0104118
B2M	-0.530753	0.0029526
COL7A1	-0.530359	0.0379176
MCM7	-0.530299	0.0018648
CALHM2	-0.530258	0.0018648
ERGIC1	-0.529129	0.00699301
MICAL2	-0.529078	0.00193259
PSMA4	-0.528989	0.014763
STK16	-0.528646	0.014763
C19orf24	-0.528586	0.0379176
NMNAT2	-0.527734	0.0018648
MFN2	-0.527688	0.0207687
UPP1	-0.527554	0.00384992
WIPI1	-0.527057	0.00699301
SNRNP25	-0.526605	0.0238452
C17orf75	-0.526586	0.0379176
CTDP1	-0.526506	0.0379176
NFIC	-0.526305	0.00699301
SCOC	-0.526153	0.00466201
S1PR1	-0.526041	0.0379176
ABCC1	-0.525806	0.0003108
PTPRD	-0.525795	0.0379176
LHX4	-0.525499	0.00466201
PPIF	-0.524587	0.0379176
RNF138	-0.524269	0.00466201
ABP1	-0.524017	0.00466201
FSTL3	-0.524015	0.0379176
SLC16A3	-0.523951	0.00699301
TCTEX1D1	-0.523822	0.0010878
TIE1	-0.523747	0.0281274
ITM2C	-0.523604	0.00699301
LMOD1	-0.522916	0.0206682
GALNT3	-0.522845	0.0104118
CSGALNACT2	-0.522592	0.00699301
STK40	-0.522553	0.0018648
EEF1G	-0.522225	0.014763
CELSR2	-0.52218	0.0206682
ST6GALNAC6	-0.522067	0.000621601
RAD23A	-0.521335	0.0018648
TMEM105	-0.521263	0.0029526
ING5	-0.521105	0.00466201
C20orf94	-0.521	0.00466201
MIR1977	-0.520438	0.0379176
SLC25A37	-0.520415	0.0029526
FBXW11	-0.520219	0.0003108
ZNF703	-0.519116	0.0206682
PCGF6	-0.518692	0.00699301
GRIN2D	-0.518614	0.0010878
HAPLN4	-0.51848	0.0281274
KIF21B	-0.518472	0.00382391
METRNL	-0.518412	0.00466201
C1orf216	-0.518248	0.0010878
RPAP3	-0.5182	0.0104118
RNASE2	-0.517987	0.0010878
RWDD2B	-0.517935	0.0379176
RD3	-0.517601	0.0003108
SLCO4C1	-0.517046	0.000621601
HERPUD1	-0.516986	0.00384992
SPI1	-0.516939	0.0001554
SH3BP5	-0.516763	0.0104118
TNFRSF9	-0.516532	0.00466201
C21orf33	-0.515654	0.0018648
PER2	-0.515348	0.0104118
CCDC140	-0.515031	0.00699301
DAGLA	-0.514787	0.00699301
WEE1	-0.514736	0.00466201
OR12D2	-0.514711	0.0379176
ODF3L1	-0.514371	0.0029526
TLN1	-0.514338	0.00466201
CHD1L	-0.51429	0.0281274
AP1B1	-0.514199	0.0309515
PDCD2	-0.513436	0.014763
NECAB3	-0.513421	0.0029526
ARSK	-0.513401	0.0001554
LOC732275	-0.513394	0.0135185
GNB1	-0.513369	0.0281274
RPTOR	-0.513224	0.0379176
RXRB	-0.513208	0.0018648
SLC38A6	-0.513088	0.00274173
F2RL3	-0.513004	0.00466201
TMEM86A	-0.512979	0.0206682
MFSD5	-0.512861	0.0018648
MIR24-2	-0.512626	0.0029526
SCAND3	-0.512556	0.00699301
MAPKAPK3	-0.512442	0.0018648
AIP	-0.512232	0.0281274
ITGA1	-0.511706	0.0206682
LOC728264	-0.511693	0.0104118
CD63	-0.511531	0.0018648
VWA3B	-0.511393	0.0003108
C3orf25	-0.511213	0.014763
HRH1	-0.51108	0.00384992
PLSCR1	-0.51087	0.0379176
ZNF706	-0.510573	0.00466201
CLCC1	-0.510468	0.0029526
EFEMP2	-0.509857	0.0104118
C6orf170	-0.509663	0.00699301
SLC9A9	-0.509411	0.0018648
TUBB2C	-0.509396	0.0379176
ANKRD6	-0.509194	0.0379176
TM6SF1	-0.508975	0.0104118
COL20A1	-0.508919	0.0379176
ATP2B4	-0.508655	0.0104118
IMPA2	-0.508571	0.000621601
LIPH	-0.508556	0.0206682
EPHB3	-0.508447	0.00466201
HEXIM1	-0.508408	0.0281274
UEVLD	-0.507739	0.00384992
CYP1B1	-0.507319	0.014763
PMS2L2	-0.507204	0.0104118
PAK6	-0.507167	0.00134829
C9orf89	-0.507056	0.0379176
KIFC3	-0.506628	0.0018648
PFKP	-0.506588	0.0018648
HDLBP	-0.50645	0.0029526
RSPO2	-0.506376	0.0281274
LRRK1	-0.506301	0.0206682
G3BP1	-0.505845	0.0281274
CD44	-0.505418	0.0104118
HAL	-0.505322	0.00382391
FLJ42709	-0.505255	0.0001554
TSPAN9	-0.505006	0.014763
ZFYVE1	-0.504997	0.0206682
SSBP3	-0.504972	0.0104118
ZNF777	-0.504913	0.00699301
BTG4	-0.504747	0.00384992
ELK3	-0.504614	0.0379176
C1QBP	-0.504153	0.0029526
ARHGEF16	-0.503751	0.00466201
SPN	-0.503386	0.0379176
PRDX1	-0.50321	0.0018648
UCKL1AS	-0.502943	0.00466201
CD1D	-0.502478	0.00454463
RNF220	-0.502312	0.0206682
C9orf93	-0.502167	0.0001554
MAPKAP1	-0.501685	0.0029526
IP6K1	-0.501566	0.0281274
HS6ST3	-0.501511	0.0379176
RCBTB1	-0.501458	0.0018648
HSP90AB1	-0.501441	0.0010878
SLC25A17	-0.501156	0.00699301
LDLRAD3	-0.501135	0.0206682
ANAPC4	-0.501112	0.0104118
TAF7	-0.501102	0.00466201
CD300A	-0.500891	0.0379176
TGIF1	-0.5003	0.0104118
IFT140	-0.499725	0.0018648
LOC283050	-0.499227	0.0018648
KRTAP5-9	-0.499192	0.0001554
INPP5E	-0.498998	0.0029526
ITGA5	-0.498971	0.0001554
C10orf95	-0.498958	0.00699301
GGT1	-0.498897	0.0379176
TAF1B	-0.498837	0.00736206
MAEA	-0.498748	0.0001554
FANCG	-0.498735	0.00466201
PITX1	-0.498661	0.0180441
MEGF9	-0.498498	0.0206682
UBQLN4	-0.498286	0.00535103
FAM177A1	-0.498208	0.0281274
AP1G1	-0.497573	0.0001554
CLRN1OS	-0.49752	0.0029526
ZNF20	-0.497298	0.00699301
CHRNA4	-0.497275	0.0379176
SRXN1	-0.497259	0.0281274
TDP1	-0.497017	0.014763
FCGRT	-0.496551	0.0029526
MLF2	-0.496504	0.014763
EHD1	-0.496175	0.0010878
IL12B	-0.496129	0.014763
APOBEC3B	-0.495854	0.014763
CRADD	-0.495847	0.00466201
SLC10A1	-0.495772	0.00699301
PNMT	-0.495665	0.000621601
PPP1R15A	-0.495291	0.0104118
MRVI1	-0.495171	0.0156378
ARHGAP25	-0.494413	0.0018648
ANP32B	-0.494327	0.0379176
CRIP3	-0.494262	0.0238452
HSD3B7	-0.494145	0.00466201
IER3	-0.493644	0.0281274
C19orf41	-0.493516	0.0281274
LOC441601	-0.493089	0.0281274
HIST3H2BB	-0.493042	0.00699301
TNFSF11	-0.492848	0.00466201
LIPN	-0.492777	0.00736206
BEST2	-0.492763	0.00466201
HECW1	-0.492583	0.014763
CDH23	-0.492158	0.014763
GFRA3	-0.492136	0.0010878
PRR5L	-0.491957	0.014763
SERINC3	-0.491953	0.0281274
CCNL2	-0.491897	0.00736206
MIR200C	-0.491796	0.0018648
CTSB	-0.491153	0.0010878
RIT1	-0.491061	0.014763
ARSG	-0.490968	0.00699301
INSIG1	-0.490884	0.014763
TARM1	-0.490876	0.0062845
MPG	-0.490724	0.00466201
VWA1	-0.490622	0.0281274
SEMA4A	-0.490258	0.00699301
DNAH7	-0.489951	0.0379176
MRPL4	-0.48986	0.0281274
NT5DC2	-0.489708	0.0100267
C2orf3	-0.489591	0.0206682
TRIM14	-0.489579	0.0238452
C17orf72	-0.489326	0.000621601
LGALS3BP	-0.489131	0.0135185
STAG1	-0.488144	0.0018648
ADAMTS14	-0.487928	0.0010878
CASKIN2	-0.487805	0.0379176
CNR2	-0.487689	0.00699301
TCIRG1	-0.487607	0.0018648
ABCB6	-0.48747	0.00466201
PLEKHG3	-0.487458	0.00454463
SNTB1	-0.487153	0.0029526
BAI2	-0.487017	0.00699301
TRIM8	-0.487005	0.0104118
SPDYC	-0.486907	0.0104118
BST2	-0.486554	0.0379176
NEK4	-0.486402	0.014763
C1orf106	-0.486247	0.0018648
FXYD6	-0.486068	0.00466201
PDIA6	-0.485996	0.0379176
DHRS4L1	-0.485935	0.0206682
RAB21	-0.485422	0.0206682
RASSF1	-0.485336	0.0379176
RFTN2	-0.485127	0.0379176
ASRGL1	-0.484327	0.0010878
MCF2L2	-0.484053	0.0206682
VNN1	-0.483775	0.0001554
RELL1	-0.483743	0.0281274
SQRDL	-0.483659	0.00466201
PDE7A	-0.483579	0.00466201
RRN3P1	-0.483373	0.0018648
SCARF1	-0.483345	0.0001554
IL1RN	-0.483321	0.00384992
TBK1	-0.483315	0.0104118
ZBTB7C	-0.483136	0.00736206
COX7A2	-0.483104	0.0379176
TRDMT1	-0.48297	0.0029526
CLDN12	-0.482914	0.00699301
C16orf58	-0.482666	0.0029526
FOSL2	-0.482664	0.00699301
HSPA1L	-0.482473	0.0281274
JAZF1	-0.482435	0.0206682
LCN8	-0.482376	0.0281274
PPP1R3E	-0.482307	0.00699301
KDM5B	-0.481937	0.0207687
C20orf186	-0.481877	0.0018648
TNXB	-0.481861	0.0404213
HIC1	-0.481463	0.0206682
FKBP2	-0.48134	0.0379176
VPS4B	-0.481205	0.0003108
SUNC1	-0.481152	0.0116571
CREB3L2	-0.481096	0.00466201
TMEM9B	-0.481074	0.0001554
GBA	-0.480984	0.0029526
EIF2C4	-0.480753	0.0018648
GCNT2	-0.480636	0.00535103
LAG3	-0.480528	0.00736206
PXMP4	-0.480357	0.0206682
GAPDH	-0.480275	0.0379176
PPP2R5A	-0.480049	0.00699301
DNASE1L3	-0.479954	0.00699301
UBTD1	-0.479916	0.0003108
DEF6	-0.479775	0.0104118
TMEM63B	-0.479484	0.0018648
ELFN1	-0.47939	0.00466201
CLC	-0.479344	0.0281274
LIN28	-0.479246	0.0135185
COMMD3	-0.479244	0.014763
C4orf49	-0.479137	0.0104118
SBK1	-0.478925	0.0104118
CNR1	-0.478351	0.014763
EVL	-0.478301	0.0206682
KLHL25	-0.478284	0.0207687
CNTN1	-0.478193	0.014763
SLC43A2	-0.478115	0.0156378
GOLIM4	-0.478051	0.0104118
FBP1	-0.477957	0.0104118
ODZ2	-0.477944	0.0207687
ABTB1	-0.477917	0.00466201
VARS2	-0.477659	0.0379176
PARP3	-0.477571	0.0010878
LOC100128191	-0.47741	0.0379176
CYLD	-0.476995	0.0104118
AMPD2	-0.476703	0.0010878
SLC5A10	-0.476668	0.0206682
RIN3	-0.476606	0.014763
LOC148189	-0.476521	0.000621601
PGP	-0.476284	0.00466201
PARVA	-0.476246	0.0029526
C8orf44	-0.476115	0.0281274
MAN1C1	-0.475546	0.014763
DFFA	-0.475489	0.0155614
CHPT1	-0.475187	0.0281274
UROC1	-0.475183	0.000621601
C16orf75	-0.474923	0.00466201
ARPC5L	-0.474682	0.014763
ARMC5	-0.474417	0.0104118
DBNL	-0.474199	0.0104118
OSBPL11	-0.474155	0.0029526
CUEDC1	-0.473976	0.00466201
SLC10A7	-0.473843	0.00466201
FAM46B	-0.47378	0.014763
ZFAND2A	-0.473243	0.014763
PCGF2	-0.473207	0.0104118
CDK5R2	-0.473004	0.0206682
C3orf64	-0.472959	0.0018648
CCL3	-0.472518	0.00699301
MAP4K3	-0.4725	0.0379176
CENPM	-0.47234	0.0206682
WDR33	-0.472237	0.00736206
NES	-0.471972	0.0104118
ANKRD56	-0.471883	0.0206682
PTK6	-0.471444	0.0281274
PNMA1	-0.470963	0.0018648
CAMLG	-0.470656	0.0379176
BCL10	-0.470499	0.014763
LHFPL2	-0.470424	0.014763
LHX9	-0.470139	0.0281274
EPS15	-0.47002	0.00466201
HOMER3	-0.46999	0.00466201
HIF3A	-0.469607	0.0281274
WDR45L	-0.469522	0.0355562
AP3B2	-0.46911	0.0206682
SLC19A1	-0.468642	0.0379176
PRELID1	-0.468471	0.0281274
STOM	-0.468338	0.0281274
NME2	-0.468312	0.0156378
PPFIA4	-0.4682	0.0003108
IER5L	-0.468081	0.014763
USE1	-0.467918	0.0379176
VARS	-0.467898	0.0311998
RDH13	-0.467315	0.0281274
PLEKHA6	-0.467227	0.0156378
NKG7	-0.467103	0.0104118
ACY1	-0.466907	0.0029526
SDHAP2	-0.466718	0.0379176
FMNL3	-0.466677	0.0018648
PCNXL2	-0.466544	0.00193259
MOG	-0.466505	0.0156378
ZNF365	-0.46642	0.0206682
PRRC1	-0.466337	0.0379176
TGOLN2	-0.466332	0.0379176
LSM4	-0.466104	0.00699301
FAM38A	-0.465897	0.0206682
RREB1	-0.465869	0.00134829
NBR1	-0.465308	0.0238452
DNAJC21	-0.464932	0.0134498
LETM1	-0.464923	0.0379176
ALDH2	-0.464881	0.0003108
C13orf30	-0.464878	0.0018648
NUP155	-0.464583	0.0104118
C6orf81	-0.46456	0.00274173
ARGLU1	-0.464511	0.0206682
NUMA1	-0.464502	0.0010878
ALDH3B1	-0.464399	0.0104118
TSTD2	-0.464256	0.00699301
TNPO1	-0.4639	0.014763
IFITM4P	-0.463833	0.0206682
RPS11	-0.46381	0.014763
TEX101	-0.463598	0.0281274
TRIM13	-0.463063	0.00699301
NICN1	-0.462855	0.0281274
REPS1	-0.462639	0.0104118
HIVEP3	-0.462121	0.0281274
APOL3	-0.462015	0.0018648
SRF	-0.462003	0.0029526
FLJ39653	-0.461633	0.0281274
SNTG1	-0.461432	0.0206682
INPP5A	-0.461383	0.0379176
C6orf122	-0.461366	0.0001554
VCAM1	-0.461193	0.0206682
CD5L	-0.461008	0.000930972
DHRS4L2	-0.460915	0.0281274
NFE2L2	-0.460682	0.0029526
LOC284837	-0.460589	0.0003108
RAD51L1	-0.460572	0.0281274
SCHIP1	-0.460024	0.0029526
TBC1D23	-0.459904	0.00134829
ATP5D	-0.459604	0.0379176
ENOPH1	-0.459484	0.000621601
RBM45	-0.459481	0.0010878
SHF	-0.459407	0.0379176
E2F2	-0.459278	0.014763
SCUBE3	-0.459127	0.0029526
MAF	-0.459011	0.0206682
MLH1	-0.45895	0.0281274
C6orf47	-0.458763	0.0206682
CAMK4	-0.45871	0.0379176
COL1A1	-0.458375	0.00699301
ENO3	-0.458262	0.0010878
ZNF324B	-0.458132	0.0379176
TM4SF1	-0.458115	0.0379176
MTF1	-0.457832	0.0010878
CTSA	-0.45767	0.014763
COMMD1	-0.457358	0.0104118
PHGR1	-0.457328	0.0018648
FAM59A	-0.457091	0.00699301
OBSL1	-0.456613	0.014763
FGR	-0.456586	0.0018648
ARID5A	-0.456558	0.00699301
COX17	-0.456332	0.000621601
CXCL17	-0.456241	0.0003108
ENC1	-0.456118	0.0281274
USP53	-0.455867	0.0379176
FBXL19	-0.455785	0.0206682
MUC21	-0.45576	0.0379176
ABHD3	-0.455723	0.0281274
NACC2	-0.455664	0.00466201
SPPL2A	-0.455646	0.0018648
MIR1227	-0.455622	0.00466201
SECTM1	-0.455558	0.00466201
TFAP2A	-0.455225	0.0379176
MRPS18B	-0.45507	0.014763
PCTP	-0.455017	0.0379176
PHF17	-0.454814	0.014763
G6PC	-0.454598	0.0135185
ROBO4	-0.454572	0.0206682
PEX5	-0.454553	0.00230484
RGS2	-0.454491	0.0379176
AADACL3	-0.454453	0.00466201
AMBP	-0.454197	0.0010878
FAM105B	-0.454107	0.0206682
PCSK6	-0.454066	0.00860255
BLOC1S2	-0.453682	0.0379176
SEMA6A	-0.453637	0.014763
FANCA	-0.45356	0.0399796
AKAP8L	-0.453533	0.0238452
CCDC48	-0.453477	0.0206682
FAM43A	-0.453264	0.00466201
CCDC80	-0.453259	0.0116571
DOCK10	-0.453032	0.0104118
CCDC86	-0.453012	0.00723245
CMTM7	-0.452814	0.014763
LRP4	-0.452689	0.0104118
GADD45B	-0.452434	0.014763
SLC27A2	-0.452384	0.014763
MC3R	-0.452219	0.0379176
RBM14	-0.452192	0.0281274
EPHB1	-0.452053	0.014763
GARS	-0.452038	0.0206682
ADAM15	-0.451984	0.0116571
CACNA1G	-0.451855	0.0281274
C2orf50	-0.45177	0.0001554
UTS2R	-0.451675	0.0104118
SLC14A1	-0.451561	0.00699301
SLC27A1	-0.451556	0.0379176
ACOXL	-0.451493	0.0104118
XYLB	-0.451474	0.0180441
ESPNP	-0.451427	0.00193259
MRPL20	-0.451073	0.0180441
SCAMP4	-0.4509	0.0104118
GAPDHS	-0.450784	0.0281274
C9orf16	-0.450657	0.0404213
SDHAP1	-0.450637	0.0206682
MLLT4	-0.450282	0.0018648
R3HCC1	-0.450246	0.00466201
PTH1R	-0.4499	0.00699301
DDX20	-0.449622	0.0104118
HLA-DPA1	-0.449473	0.0379176
MGC23284	-0.449465	0.0281274
NFIL3	-0.44919	0.0379176
TRIB1	-0.44908	0.0273095
PPAN	-0.449026	0.00699301
C10orf76	-0.448942	0.0180441
ACTR3	-0.448871	0.0458395
TRIM56	-0.448686	0.0104118
SPTB	-0.448529	0.0180441
EPS8L1	-0.448393	0.00466201
RTKN	-0.448162	0.00699301
UQCRB	-0.448102	0.0379176
UBAC2	-0.448096	0.0281274
PRKAG2	-0.448047	0.0104118
GUSB	-0.448005	0.0458395
TRIM4	-0.447978	0.0029526
OR7G3	-0.447928	0.0010878
DNASE2	-0.447801	0.0238452
FOXF2	-0.44766	0.00466201
PRR14	-0.447629	0.0281274
MOV10	-0.44762	0.0029526
APRT	-0.447473	0.0379176
LPP	-0.447278	0.0206682
MCOLN2	-0.447114	0.0379176
KIAA0141	-0.44694	0.0206682
TIGD1	-0.44689	0.0379176
SYNGR1	-0.446857	0.0273095
SP9	-0.44679	0.0010878
EIF3E	-0.446758	0.0001554
IFT172	-0.446719	0.0010878
CMTM4	-0.44661	0.00325308
CRBN	-0.446537	0.0206682
MAD2L1	-0.446359	0.0379176
SLC35F2	-0.446178	0.0379176
PADI2	-0.446139	0.00466201
CENPJ	-0.445982	0.0018648
TTYH2	-0.445843	0.00699301
COASY	-0.445725	0.0206682
VSTM1	-0.445665	0.0104118
SFRS12	-0.445592	0.0018648
C22orf25	-0.445521	0.0003108
MS4A6A	-0.445453	0.014763
DHX37	-0.445445	0.0379176
PCCA	-0.445402	0.0029526
ATP5G3	-0.445246	0.0206682
NR2C2	-0.445224	0.014763
NHSL1	-0.445186	0.0029526
OSBPL1A	-0.445062	0.0104118
LRRC34	-0.444982	0.0281274
PADI4	-0.444813	0.0281274
C17orf80	-0.444721	0.014763
CDSN	-0.444517	0.0206682
TCTEX1D4	-0.444397	0.0018648
DOCK3	-0.444352	0.0010878
KIAA0020	-0.444015	0.0018648
EPB41L1	-0.443711	0.000621601
MAP6	-0.443556	0.0281274
LDB1	-0.443517	0.00699301
NKX2-5	-0.443289	0.0281274
HIST1H3G	-0.443269	0.0379176
LOC220729	-0.443228	0.0029526
AAAS	-0.442842	0.0379176
ZNF689	-0.442641	0.014763
TMEM14C	-0.442589	0.0104118
ENTPD7	-0.442587	0.0379176
NUDCD3	-0.442553	0.0281274
OSBPL10	-0.442462	0.0104118
MSRA	-0.442395	0.00466201
EPB41L4B	-0.442182	0.0104118
PLEKHA2	-0.442012	0.0003108
VTA1	-0.441934	0.00466201
MBP	-0.441841	0.0379176
MRAP2	-0.441773	0.0206682
CNDP2	-0.441668	0.014763
FGD2	-0.441647	0.014763
LOC25845	-0.441273	0.0206682
C8orf59	-0.441112	0.0104118
B9D2	-0.441069	0.014763
SPSB2	-0.440998	0.0379176
RANGAP1	-0.440923	0.014763
ADCY1	-0.440887	0.0206682
ELOVL3	-0.440603	0.014763
MLST8	-0.440529	0.000621601
GLUL	-0.440527	0.00466201
CAMTA2	-0.440342	0.014763
HDGF	-0.440056	0.0206682
C1orf151	-0.440053	0.0018648
TGM5	-0.439939	0.0206682
C12orf29	-0.439825	0.0206682
SFRP4	-0.439653	0.0029526
EIF1	-0.439631	0.00699301
SERPINA1	-0.439425	0.0029526
FCRLB	-0.439421	0.0310756
ABHD15	-0.439407	0.0180441
PPP2CA	-0.439369	0.0379176
ACAT2	-0.438873	0.0206682
SETD7	-0.438718	0.0029526
CCDC84	-0.438581	0.0379176
ATP2B2	-0.438478	0.0135185
PAIP1	-0.43847	0.0029526
Magmas	-0.438294	0.00466201
TLR6	-0.438282	0.014763
MSH5	-0.438277	0.0206682
TOPORS	-0.438021	0.0104118
ICAM5	-0.438005	0.0135185
B4GALT1	-0.437887	0.0029526
GNL1	-0.437818	0.0104118
CSNK1D	-0.437793	0.00230484
SGMS1	-0.43773	0.0206682
FNDC4	-0.437636	0.00699301
CENPT	-0.437595	0.014763
ADAM8	-0.437276	0.0029526
TTC7B	-0.437179	0.0379176
UCK2	-0.436953	0.0273095
C19orf35	-0.43692	0.0104118
C3orf27	-0.436891	0.00466201
LGALS12	-0.43675	0.0180441
PANK2	-0.436733	0.0206682
LOC728723	-0.436681	0.0018648
VENTX	-0.436571	0.014763
SMURF1	-0.436498	0.0281274
GPR110	-0.436407	0.0271961
TMEM22	-0.436286	0.0311998
TCF25	-0.436084	0.0311998
FGGY	-0.436065	0.0379176
STON1-GTF2A1L	-0.436012	0.00466201
FAM189A1	-0.436005	0.00466201
NBEAL2	-0.435976	0.0010878
PRICKLE2	-0.435973	0.014763
BEST4	-0.435373	0.0018648
TSPO	-0.435362	0.0206682
C2CD2L	-0.435048	0.0104118
PIK3R6	-0.43498	0.0273095
BRD2	-0.434919	0.0379176
PTBP1	-0.434812	0.00699301
ZNF446	-0.434792	0.0238452
USP45	-0.434561	0.0104118
DOCK9	-0.434535	0.00384992
LCN6	-0.434467	0.000621601
CDADC1	-0.434229	0.0029526
NAA20	-0.434003	0.0281274
NPM1	-0.433988	0.0177903
ULK3	-0.433793	0.00466201
ITGA9	-0.43325	0.0018648
GALNT1	-0.433218	0.0206682
LOC113230	-0.433045	0.0281274
PSMD4	-0.432729	0.0116571
C1RL	-0.432665	0.0104118
C8orf38	-0.432663	0.0018648
HS1BP3	-0.432611	0.00699301
SIGLECP3	-0.432481	0.0104118
SIL1	-0.432478	0.0379176
C11orf41	-0.432333	0.0010878
TTBK1	-0.43216	0.0018648
AKTIP	-0.432158	0.0104118
SLIT3	-0.432031	0.0281274
DCTPP1	-0.431839	0.0206682
TRIAP1	-0.431624	0.00699301
AMFR	-0.431611	0.0010878
PNPLA1	-0.431514	0.0010878
TMEM145	-0.431381	0.00699301
CA14	-0.431342	0.0379176
UCHL1	-0.431315	0.0281274
TTC39A	-0.431281	0.00699301
LOC100130987	-0.431062	0.014763
OR2B2	-0.431035	0.00736206
TCF7	-0.431033	0.0281274
VPS37C	-0.430134	0.0206682
MIR145	-0.42975	0.0104118
B3GALT4	-0.429688	0.0379176
RASL11A	-0.429605	0.0379176
GMDS	-0.429383	0.00699301
RHOBTB2	-0.42929	0.0104118
AGA	-0.429213	0.0281274
PGAP1	-0.428946	0.0104118
TNF	-0.428696	0.0379176
GPR55	-0.428592	0.0018648
MPP6	-0.428154	0.0104118
AJAP1	-0.428104	0.0379176
NCAPG2	-0.428048	0.0003108
SCGB3A1	-0.427965	0.014763
HOXA11AS	-0.427762	0.0281274
HAPLN3	-0.427618	0.00699301
E2F1	-0.427602	0.0281274
EPGN	-0.427489	0.0029526
PPP1R9B	-0.427264	0.0379176
ZNF187	-0.427226	0.0281274
C6orf103	-0.426945	0.014763
SEC63	-0.426839	0.0104118
ACOT11	-0.426752	0.00228767
MRPS18A	-0.42652	0.014763
NAGLU	-0.426517	0.0018648
RPS6	-0.426514	0.0281274
LRG1	-0.426457	0.0104118
TREX1	-0.426388	0.000930972
ARNT2	-0.426387	0.00699301
ALOXE3	-0.426337	0.0206682
ZNF414	-0.426153	0.00466201
LOC283999	-0.426143	0.0003108
ACADS	-0.426049	0.00466201
NCOA5	-0.425779	0.00466201
TRNT1	-0.425736	0.00699301
TPK1	-0.425664	0.0404213
IL18BP	-0.425386	0.0001554
TBCD	-0.425137	0.00466201
SDC2	-0.424829	0.00860255
DUSP4	-0.424732	0.0379176
MYEOV	-0.424648	0.0010878
SERPINB6	-0.424518	0.014763
HAUS6	-0.424408	0.0458395
EHMT2	-0.424349	0.0206682
FAM65A	-0.424183	0.0001554
DHCR24	-0.424054	0.0404213
PC	-0.423999	0.0180441
COL11A2	-0.42388	0.0156378
ABCA7	-0.423754	0.00466201
SSH3	-0.42375	0.0379176
TXNL4B	-0.423509	0.0379176
SKA3	-0.42327	0.00699301
CSF1R	-0.42323	0.0018648
CUX2	-0.423172	0.0379176
LEPROTL1	-0.423163	0.0281274
FOSL1	-0.42284	0.014763
IL19	-0.422734	0.0010878
LBR	-0.422664	0.00699301
SLC24A6	-0.422449	0.0135185
FAM84B	-0.422166	0.0206682
CORO7	-0.422141	0.00699301
HLA-DOA	-0.422068	0.0029526
DLEU2	-0.421982	0.014763
FHL5	-0.421977	0.0104118
TCN1	-0.421914	0.0206682
GPX7	-0.421868	0.00699301
ABCA2	-0.421856	0.0355562
C1orf187	-0.421771	0.00699301
LCP1	-0.421636	0.00736206
DCUN1D5	-0.421635	0.00134829
NEIL3	-0.421524	0.014763
ATP5L	-0.421443	0.014763
ENKUR	-0.421407	0.0281274
PLD2	-0.420916	0.0062845
NDUFB8	-0.420772	0.0379176
ZBTB25	-0.420627	0.00699301
TIMM8B	-0.420444	0.00953795
OTUD7B	-0.420109	0.00699301
SBNO2	-0.420076	0.0281274
STK3	-0.42	0.014763
C16orf89	-0.41997	0.0177903
ZNF771	-0.419899	0.0206682
C15orf48	-0.419824	0.00466201
CEBPE	-0.419819	0.00699301
NDST1	-0.41978	0.00466201
OXNAD1	-0.419699	0.014763
ARHGAP26	-0.419591	0.00466201
TPM1	-0.419585	0.014763
PDGFC	-0.419536	0.00466201
P4HTM	-0.419197	0.0458395
MED11	-0.419168	0.0104118
FXYD2	-0.419102	0.0281274
RNASE3	-0.419072	0.0379176
HSP90B1	-0.419053	0.0379176
C8orf75	-0.418958	0.00699301
UAP1	-0.418649	0.0001554
ASAP1	-0.418607	0.0238452
SLC37A3	-0.418564	0.0104118
C20orf54	-0.418561	0.0104118
CBFA2T3	-0.418486	0.0379176
SP1	-0.418477	0.0104118
PPP2R2B	-0.418415	0.0281274
RBM15	-0.418319	0.0281274
C1orf125	-0.418214	0.0379176
TOX3	-0.418029	0.0379176
DBI	-0.417999	0.0100267
CLN6	-0.417911	0.014763
DNMT3B	-0.417865	0.0281274
MIR770	-0.41777	0.00466201
EZR	-0.417726	0.0206682
CCDC34	-0.417571	0.0104118
AGBL2	-0.41753	0.0206682
EMILIN2	-0.417488	0.0104118
ALMS1P	-0.417106	0.00466201
LOC100133991	-0.416817	0.0029526
MAGI2	-0.416572	0.0104118
ONECUT2	-0.416527	0.0206682
C1orf228	-0.416364	0.00193259
DCAF12	-0.416363	0.00699301
ZNF252	-0.416274	0.0281274
MMP9	-0.41625	0.0379176
LOC728411	-0.416235	0.0018648
CHKA	-0.416123	0.00384992
SEMA4C	-0.416062	0.0206682
CLCN6	-0.416024	0.00466201
ABHD2	-0.416012	0.00699301
ENTPD1	-0.415927	0.0029526
SORT1	-0.415812	0.0018648
TRPC1	-0.415732	0.0003108
EXTL3	-0.415609	0.0206682
DOCK1	-0.415512	0.00466201
TPCN2	-0.415437	0.0104118
SPRYD4	-0.415313	0.0281274
JPH4	-0.41505	0.00699301
DENND2C	-0.415029	0.0206682
NDUFA12	-0.415	0.0155614
SORBS3	-0.414977	0.0281274
PDE2A	-0.414944	0.0029526
C1orf174	-0.414883	0.0281274
ACOX1	-0.414801	0.0281274
SYNE1	-0.414675	0.0379176
PFKFB3	-0.414346	0.0281274
RASD1	-0.414339	0.0311998
LOC646627	-0.413964	0.0116571
GANAB	-0.413913	0.00466201
TRAF3	-0.413754	0.0379176
LANCL1	-0.41347	0.0281274
RUNX2	-0.413442	0.0281274
SEMA3B	-0.413133	0.00193259
MRPS12	-0.41307	0.00736206
KIAA1026	-0.412966	0.0379176
HIPK2	-0.412657	0.0281274
TMCC1	-0.412439	0.00699301
YTHDF1	-0.412391	0.00699301
UHRF1	-0.412383	0.0206682
SH3BGRL3	-0.412232	0.00699301
RUNX1	-0.412219	0.00466201
COX4NB	-0.412129	0.0281274
TPM3	-0.411892	0.0281274
KCNH2	-0.411847	0.0379176
C1QTNF3	-0.411806	0.0179593
C19orf33	-0.411803	0.0206682
LOC100128076	-0.411754	0.0458395
TFIP11	-0.411403	0.0281274
TRPM6	-0.41115	0.00466201
KIAA0652	-0.411112	0.0206682
LRRC3B	-0.410998	0.0379176
SMTN	-0.410989	0.0281274
CDC25B	-0.410596	0.0029526
C9orf139	-0.410523	0.0206682
IQGAP2	-0.410518	0.014763
WNT10B	-0.410493	0.0206682
HOPX	-0.410139	0.0281274
RILP	-0.410094	0.014763
FLJ43663	-0.409844	0.00466201
ARNTL	-0.40981	0.0379176
GAS5	-0.409742	0.014763
OTUD1	-0.409565	0.00699301
NFE2L1	-0.409504	0.0206682
PPM1F	-0.409446	0.00699301
RNF39	-0.409353	0.0281274
EPOR	-0.409351	0.0379176
CLIP4	-0.409044	0.0135185
ADAM23	-0.408997	0.0281274
COMT	-0.408786	0.0010878
BMP3	-0.408735	0.0281274
GLOD4	-0.408534	0.00699301
BTBD11	-0.408526	0.0104118
MAP3K5	-0.40834	0.0379176
ADAT1	-0.408294	0.0104118
SFRS4	-0.408164	0.0206682
C21orf34	-0.408108	0.00466201
PIGM	-0.40796	0.0206682
SNX10	-0.407866	0.00699301
TBC1D10B	-0.407797	0.00466201
STIM1	-0.407733	0.0379176
CLASP1	-0.407618	0.00736206
RAP1GAP2	-0.407548	0.0206682
ITK	-0.407289	0.014763
PKM2	-0.407184	0.0281274
NDE1	-0.407149	0.00134829
IL21R	-0.407136	0.0379176
TNFSF13B	-0.407058	0.0273095
ZNF296	-0.406999	0.0206682
TMEM229B	-0.406886	0.0355562
SLC25A45	-0.406857	0.00699301
LMAN1	-0.406819	0.0379176
GUCY2D	-0.406809	0.0029526
HTT	-0.406752	0.0379176
TMEM87A	-0.406648	0.0379176
ITGAM	-0.406628	0.0273095
CCDC33	-0.406549	0.0001554
ZNF217	-0.406521	0.0206682
AMBRA1	-0.406517	0.0206682
NCAPD3	-0.406487	0.0018648
SLC37A4	-0.406377	0.0104118
INF2	-0.406303	0.014763
BMPR1B	-0.406091	0.0206682
FXYD1	-0.405989	0.014763
DOCK8	-0.405955	0.0206682
ZNF248	-0.405882	0.0001554
ARHGEF19	-0.405865	0.0238452
POLDIP3	-0.405841	0.0458395
C3orf21	-0.40584	0.0281274
PTPN14	-0.405734	0.0010878
AOAH	-0.405496	0.0018648
AHCYL1	-0.405477	0.0018648
PRKAR2A	-0.405407	0.0379176
NAT6	-0.405395	0.014763
C4orf43	-0.405154	0.0104118
C10orf11	-0.405031	0.0281274
CSPP1	-0.404992	0.014763
HIBADH	-0.40493	0.00736206
UTP3	-0.404869	0.0379176
CX3CL1	-0.404852	0.0311998
TRIM11	-0.404849	0.0281274
POLE	-0.404765	0.0018648
PTTG1	-0.404724	0.00384992
BIRC2	-0.404721	0.0206682
YPEL2	-0.404375	0.0281274
DNM3	-0.404138	0.0029526
KLF10	-0.40411	0.00466201
MICALL1	-0.404082	0.0010878
ANKRD33B	-0.40392	0.0379176
WASH2P	-0.403605	0.00699301
OXR1	-0.403595	0.0379176
OSR1	-0.403577	0.0379176
C10orf125	-0.403459	0.0156378
TPST1	-0.403406	0.0206682
C2CD4B	-0.403388	0.0206682
ZNF749	-0.403361	0.0281274
POMC	-0.403325	0.00699301
BZW2	-0.403299	0.014763
FAM102A	-0.403288	0.0003108
CAV3	-0.403237	0.0379176
HNRNPA0	-0.403	0.040274
C3orf75	-0.402955	0.0104118
ANKRD22	-0.402557	0.0029526
TNIP1	-0.402502	0.0379176
AQP9	-0.402439	0.0206682
LAMC3	-0.402354	0.00466201
SLC22A20	-0.402222	0.00466201
KLC2	-0.402147	0.00466201
RPL31	-0.40205	0.0018648
PIF1	-0.401983	0.0104118
UTS2D	-0.401971	0.0379176
TRIM2	-0.401896	0.0281274
COL28A1	-0.401878	0.0281274
DOK2	-0.401863	0.0379176
SEPX1	-0.40159	0.0029526
FBXL17	-0.401496	0.0206682
C1orf63	-0.401455	0.0281274
PIWIL2	-0.401392	0.00466201
CSRP1	-0.40126	0.0180441
TPM4	-0.40105	0.0104118
CDK20	-0.40093	0.014763
LPCAT3	-0.400923	0.0029526
LOC284276	-0.400918	0.014763
C6orf153	-0.40087	0.00160348
MATN1	-0.400558	0.0379176
C6orf141	-0.400497	0.0206682
SREBF1	-0.40045	0.0281274
PGLS	-0.400448	0.0029526
DGCR6L	-0.400373	0.0206682
SLC47A1	-0.400326	0.0281274
POLR2B	-0.400294	0.000621601
OLFM4	-0.400252	0.0281274
EGFL7	-0.400183	0.0206682
TCEB3	-0.400166	0.014763
C7orf36	-0.400122	0.0281274
EFCAB2	-0.400109	0.0018648
ASS1	-0.400077	0.0206682
ZFP90	-0.400054	0.0104118
LOC91149	-0.400034	0.000621601
UNC93A	-0.399918	0.0206682
NKIRAS2	-0.399906	0.000621601
C20orf141	-0.399796	0.0029526
B9D1	-0.399619	0.000621601
CPEB3	-0.399546	0.000621601
FUT10	-0.399481	0.0281274
HLA-DQA1	-0.399407	0.0010878
OSBPL3	-0.399381	0.0281274
TG	-0.399349	0.0379176
SEMA4F	-0.399157	0.0379176
PBX3	-0.398959	0.0104118
PMPCB	-0.398879	0.00466201
VAMP1	-0.398865	0.0238452
PLBD2	-0.398779	0.0001554
EFCAB4A	-0.398777	0.0379176
B3GNT6	-0.398428	0.0104118
HMGXB3	-0.398149	0.0010878
C12orf41	-0.397952	0.0018648
CDR2	-0.397944	0.000621601
MAGI1	-0.397871	0.0206682
USP12	-0.397865	0.00699301
EXO1	-0.39786	0.0029526
CLIP2	-0.397762	0.0379176
KIAA0146	-0.397688	0.0206682
L3MBTL2	-0.397421	0.0281274
KIAA1199	-0.397192	0.0379176
LFNG	-0.396999	0.0379176
POGK	-0.396886	0.000621601
ZWINT	-0.396629	0.0281274
ZDHHC1	-0.396578	0.00699301
LRP8	-0.396539	0.00193259
CANX	-0.396508	0.0310756
POLR2F	-0.396499	0.0379176
METTL6	-0.396451	0.0206682
GPR85	-0.396416	0.00699301
PAQR5	-0.396308	0.0311998
TMEM106C	-0.396191	0.0029526
LY6G5C	-0.396153	0.0206682
SSRP1	-0.395962	0.0281274
RASAL3	-0.395934	0.0379176
PRKCQ	-0.395865	0.0238452
HSH2D	-0.39571	0.0281274
FAM83D	-0.395662	0.0206682
SNHG12	-0.395571	0.0207687
PARD3B	-0.395544	0.00466201
UFSP2	-0.395528	0.00736206
PAX3	-0.395284	0.0379176
PTPRT	-0.395265	0.0206682
GPSM3	-0.395246	0.0104118
CDK2	-0.395175	0.0010878
DPP8	-0.39506	0.0206682
RECQL5	-0.394996	0.0379176
2019-03-08	-0.39497	0.0206682
FAM40A	-0.394925	0.0379176
PER1	-0.394898	0.014763
TTPAL	-0.394802	0.0104118
BCAP29	-0.394486	0.000621601
PLCL2	-0.394292	0.0379176
PANK4	-0.39419	0.0404213
SCAP	-0.394147	0.0029526
VPS45	-0.394051	0.0281274
SCRN1	-0.393913	0.00699301
TUBB4	-0.393777	0.0104118
SLC6A20	-0.393752	0.0206682
LRRC8B	-0.393661	0.00699301
HSPA4	-0.393607	0.0206682
SIGIRR	-0.393531	0.0379176
ZBTB2	-0.393488	0.00384992
BAT5	-0.393344	0.0379176
PCK2	-0.393299	0.00466201
DOK7	-0.393289	0.0281274
HMGCR	-0.393188	0.014763
GNG7	-0.393073	0.0281274
KIAA0922	-0.393034	0.00466201
RCOR1	-0.393023	0.014763
YY1AP1	-0.392852	0.0104118
FAM41C	-0.392738	0.014763
KATNAL1	-0.392451	0.0379176
CACHD1	-0.392401	0.0281274
GABRR2	-0.392391	0.0010878
SERPINB3	-0.392367	0.0001554
GJA5	-0.392343	0.0206682
XYLT2	-0.39214	0.0281274
ELL2	-0.392093	0.0104118
PERP	-0.392052	0.0281274
RLTPR	-0.392	0.00699301
REXO1	-0.391996	0.00699301
JMJD8	-0.391665	0.0029526
IPP	-0.391621	0.0206682
KCNQ5	-0.391491	0.0104118
SURF2	-0.391469	0.00466201
TUBB	-0.391118	0.0206682
MAPK6	-0.391009	0.0010878
NARS	-0.390994	0.00699301
SYNPO2	-0.390844	0.00230484
ERI2	-0.390671	0.014763
NUP210	-0.390625	0.0018648
METTL7A	-0.390556	0.0100267
ABCA8	-0.390524	0.0281274
NANOS3	-0.390385	0.0206682
XRCC2	-0.390262	0.0206682
LGALS8	-0.39024	0.0029526
CXCR2	-0.390161	0.0029526
PI4KB	-0.390115	0.0379176
EIF2AK2	-0.389988	0.0206682
FCER1G	-0.389972	0.00699301
KIF7	-0.389887	0.0379176
PMFBP1	-0.389859	0.00699301
NAB2	-0.389853	0.0104118
KIAA1632	-0.389851	0.0010878
RBM15B	-0.389778	0.0379176
NLRC4	-0.389674	0.00699301
CYP21A2	-0.38964	0.00193259
C6orf217	-0.389546	0.000621601
RNF126P1	-0.389369	0.0379176
ST8SIA6	-0.389343	0.014763
CXCR1	-0.389022	0.0281274
MLYCD	-0.388983	0.0135185
TXNDC5	-0.388843	0.0003108
ASAP2	-0.388807	0.0281274
PODNL1	-0.388726	0.0104118
SULT2B1	-0.388718	0.0379176
SREBF2	-0.388563	0.0156378
TRIM39	-0.388495	0.00699301
NEURL4	-0.388373	0.00466201
SPTBN1	-0.388129	0.00699301
SPC25	-0.388024	0.0281274
RIN1	-0.38777	0.0206682
FUCA2	-0.387592	0.0379176
SUZ12P	-0.387457	0.0281274
KCNQ1	-0.387431	0.0379176
IFLTD1	-0.387239	0.00466201
IL1RL1	-0.387197	0.0029526
CAMKK2	-0.38719	0.00736206
PIGX	-0.387061	0.0281274
ALCAM	-0.387037	0.0206682
PIWIL4	-0.387033	0.0100267
RPS6KA4	-0.386945	0.0018648
CSTA	-0.386843	0.0238452
LRRC17	-0.386659	0.0206682
LOC257358	-0.386487	0.0379176
PRMT1	-0.386479	0.0281274
HGF	-0.386366	0.00466201
IGFBP5	-0.386322	0.0379176
AGXT	-0.386293	0.00699301
DAG1	-0.386025	0.0379176
DMC1	-0.385999	0.0379176
BRF1	-0.385992	0.0379176
RPL22	-0.385961	0.00699301
SPINT2	-0.385924	0.0311998
NRSN2	-0.385708	0.00454463
MYST2	-0.385659	0.0281274
RBL2	-0.385273	0.0029526
SCN1B	-0.385211	0.0379176
TGFBR3	-0.385162	0.0281274
KDM2B	-0.385156	0.0029526
RARA	-0.385143	0.014763
B4GALT7	-0.385061	0.00699301
BDH1	-0.384954	0.0379176
ABCB10	-0.384884	0.0379176
PLEKHG5	-0.38479	0.00384992
DUSP22	-0.384537	0.0355562
ALOX12B	-0.384535	0.0379176
RNF14	-0.38446	0.0281274
PAXIP1	-0.38446	0.014763
TRABD	-0.384258	0.0281274
TMEM100	-0.38425	0.0206682
KBTBD6	-0.384191	0.0206682
FAM49A	-0.383909	0.0135185
CAPN3	-0.383741	0.0029526
ARMC10	-0.383738	0.00466201
2019-03-10	-0.383726	0.0010878
C15orf27	-0.383698	0.0062845
EDARADD	-0.383688	0.0379176
IRF2BP2	-0.383528	0.0281274
FBN3	-0.383483	0.0180441
FAM195A	-0.383455	0.0029526
FAM190B	-0.383362	0.014763
FOXB1	-0.383312	0.0206682
SEL1L3	-0.383281	0.0018648
UQCC	-0.383186	0.00466201
REEP6	-0.383156	0.00699301
PRAP1	-0.382853	0.00466201
ETS2	-0.382746	0.0281274
CCND3	-0.382704	0.014763
RPL35	-0.382577	0.0018648
HIC2	-0.382572	0.0311998
GIN1	-0.382523	0.0104118
SEPP1	-0.38242	0.0281274
IRAK2	-0.382231	0.0207687
C6orf164	-0.382225	0.0206682
FLJ23834	-0.382213	0.014763
APOL4	-0.382211	0.0281274
GRB10	-0.382137	0.014763
TAPBPL	-0.381945	0.0104118
TOMM34	-0.381808	0.00535103
VAMP8	-0.381798	0.0003108
CLEC3B	-0.381769	0.0206682
MGP	-0.381593	0.0281274
CNFN	-0.381548	0.0018648
PACSIN1	-0.381359	0.014763
VAC14	-0.381194	0.0029526
EPHB6	-0.381177	0.014763
KBTBD11	-0.381113	0.00466201
HIRIP3	-0.38108	0.0206682
NBL1	-0.380947	0.0018648
FTL	-0.380883	0.00466201
SLC18A2	-0.380813	0.00699301
MAPKAPK5	-0.380809	0.00699301
PIK3R2	-0.380734	0.00466201
QDPR	-0.380593	0.0206682
WHAMM	-0.380587	0.0010878
SOD2	-0.380568	0.0281274
PTPRE	-0.380428	0.014763
IL5RA	-0.38041	0.0311998
SLC4A8	-0.380227	0.0001554
SPEF1	-0.380155	0.000621601
RTN4RL2	-0.380153	0.0281274
MMD	-0.380124	0.0458395
VPS29	-0.380083	0.0104118
C15orf53	-0.380052	0.014763
C1orf105	-0.379463	0.0029526
ADSSL1	-0.379443	0.0379176
MGC45800	-0.379217	0.0010878
KCNMA1	-0.37902	0.0010878
APITD1	-0.378926	0.00454463
MARS2	-0.37875	0.0100267
NMUR1	-0.378702	0.0281274
PRR15L	-0.378632	0.0206682
MBNL2	-0.378624	0.000621601
KCNK10	-0.378465	0.0281274
BRCA2	-0.378351	0.00466201
ETV2	-0.378317	0.0379176
KBTBD2	-0.377983	0.0379176
MNAT1	-0.377972	0.00384992
KIAA0895L	-0.377946	0.0062845
TTC29	-0.377915	0.0104118
C17orf59	-0.3777	0.0379176
N4BP1	-0.377696	0.014763
TCHP	-0.377683	0.0273095
DSE	-0.377601	0.0281274
NIPAL4	-0.377595	0.0379176
PPFIA3	-0.377578	0.0206682
SGK1	-0.377532	0.00699301
GRK5	-0.377439	0.0281274
SLC4A9	-0.377395	0.0379176
KCTD12	-0.377343	0.0379176
C18orf25	-0.377183	0.00699301
MED29	-0.377086	0.0180441
COQ2	-0.376751	0.000621601
B4GALT5	-0.37668	0.00466201
PTEN	-0.376571	0.0104118
LGMN	-0.376476	0.0458395
EFCAB1	-0.376449	0.0104118
AREG	-0.376444	0.0281274
MIR636	-0.376333	0.0029526
NCOA2	-0.376285	0.00860255
P4HB	-0.376263	0.00699301
VGLL4	-0.376195	0.014763
ATP13A2	-0.37616	0.0018648
TTLL3	-0.376121	0.00466201
NCOA3	-0.376119	0.00699301
TMEM39B	-0.376062	0.0029526
WIPF1	-0.376028	0.0379176
LHX1	-0.376008	0.0180441
KDM4A	-0.376	0.0206682
INTS3	-0.375823	0.0379176
TRAF6	-0.375794	0.0003108
TMEM104	-0.375563	0.00466201
SLC5A1	-0.375533	0.0273095
STXBP5	-0.37552	0.00466201
NBEAL1	-0.375505	0.0355562
LOXL4	-0.375492	0.0206682
ZHX1	-0.375418	0.00466201
SBF2	-0.375338	0.0104118
IMMT	-0.3753	0.0379176
NOTCH4	-0.375203	0.00699301
FOXK2	-0.375183	0.014763
TTC39B	-0.375127	0.00699301
SLC25A39	-0.374901	0.0018648
ITGAE	-0.374825	0.0180441
DUSP5	-0.37477	0.0010878
MIR130A	-0.374704	0.00699301
SNX27	-0.374477	0.014763
TYMP	-0.374346	0.0379176
ZNF212	-0.374204	0.0458395
LYRM4	-0.374173	0.00466201
ALKBH5	-0.374124	0.014763
PCBD2	-0.374097	0.0404213
LMO1	-0.374038	0.0379176
NLK	-0.374036	0.00466201
NEAT1	-0.373847	0.0135185
CTNNAL1	-0.373813	0.0379176
CDT1	-0.373728	0.00466201
OSBPL5	-0.373669	0.0029526
MMP25	-0.373509	0.000621601
TSPAN2	-0.373215	0.00699301
SELPLG	-0.373097	0.0104118
C7orf42	-0.373002	0.0281274
IP6K2	-0.373	0.0104118
PREPL	-0.372905	0.0379176
FAM129B	-0.372793	0.0379176
RPL7L1	-0.372749	0.0379176
ENPP6	-0.372602	0.0116571
NOL9	-0.372373	0.0003108
MKLN1	-0.372317	0.0281274
RBBP6	-0.372211	0.014763
KIAA1549	-0.372104	0.0104118
RP9P	-0.372052	0.00535103
SH3BP2	-0.372005	0.0206682
MAP7	-0.371888	0.014763
FCGR2A	-0.371848	0.00860255
PLEC1	-0.371823	0.0379176
FLJ10661	-0.371409	0.0104118
MON1A	-0.371343	0.0018648
FAIM	-0.371311	0.0206682
C4orf27	-0.371298	0.0379176
FBXO5	-0.371097	0.0206682
SIPA1	-0.370923	0.0029526
LTBP1	-0.370882	0.0281274
RELL2	-0.370881	0.0379176
DUS3L	-0.37071	0.00466201
FXN	-0.370707	0.0018648
CYP39A1	-0.370599	0.0379176
NHEJ1	-0.370525	0.0281274
ADAM19	-0.37043	0.0206682
DSCC1	-0.370393	0.0029526
C16orf80	-0.370381	0.0003108
DEPDC1	-0.370331	0.0379176
TBX2	-0.370249	0.0206682
C4orf31	-0.370159	0.0010878
CMIP	-0.370123	0.0379176
OCLN	-0.370013	0.00466201
KRT40	-0.369919	0.0206682
PSD3	-0.369918	0.0116571
SKIL	-0.36976	0.0104118
NPM3	-0.369736	0.0206682
BCL7B	-0.36956	0.00699301
LOC730668	-0.369531	0.0029526
CC2D1B	-0.369482	0.0104118
FEM1B	-0.369308	0.0281274
FBXO2	-0.369299	0.00230484
FTSJD1	-0.369291	0.014763
NEURL3	-0.369137	0.0206682
EPDR1	-0.369112	0.0001554
FAM45B	-0.369095	0.0104118
FZD5	-0.368786	0.0379176
PCBD1	-0.368773	0.0379176
KHK	-0.368663	0.0281274
FNDC3B	-0.368632	0.0281274
LOC100133612	-0.36854	0.0281274
PRKCB	-0.368511	0.0018648
IFFO1	-0.368482	0.014763
PQLC3	-0.368474	0.0206682
TAOK3	-0.368359	0.00699301
NKX1-2	-0.368081	0.014763
UBE2J1	-0.367992	0.0379176
RRN3P2	-0.367931	0.00699301
TLE6	-0.367757	0.0206682
C19orf76	-0.367739	0.0104118
PLCH1	-0.367634	0.0029526
GPR151	-0.367632	0.020675
LOC222699	-0.367481	0.00466201
SLC25A42	-0.367472	0.00466201
ZBTB24	-0.367456	0.014763
CCT3	-0.367287	0.0029526
NEK7	-0.367274	0.0281274
C8orf73	-0.367231	0.014763
TOP1MT	-0.367169	0.0003108
PSMB2	-0.367146	0.0206682
CD84	-0.367134	0.0104118
MMEL1	-0.367047	0.0379176
C14orf184	-0.36688	0.0206682
SEC14L3	-0.366794	0.00466201
STK24	-0.366769	0.0379176
MAPRE2	-0.366754	0.00699301
BHLHE40	-0.366679	0.0206682
FZD8	-0.366637	0.0379176
TTLL9	-0.366489	0.0404213
CCDC24	-0.366284	0.0206682
GRLF1	-0.366255	0.0206682
PPM1M	-0.366216	0.0104118
NBPF3	-0.36621	0.0010878
CERK	-0.36621	0.014763
TMEM129	-0.366019	0.00466201
NSD1	-0.365893	0.0281274
CD9	-0.365743	0.00736206
AIM1L	-0.36569	0.0029526
OXT	-0.365687	0.000621601
SLC25A24	-0.365651	0.0104118
PGD	-0.365474	0.0281274
EEF2K	-0.365336	0.0003108
ITCH	-0.365056	0.0010878
DTNBP1	-0.365003	0.00466201
ADPRH	-0.364824	0.0104118
RCCD1	-0.364755	0.0003108
LOC283867	-0.364723	0.014763
MIR2052	-0.364601	0.0062845
PLVAP	-0.364432	0.014763
AMACR	-0.364402	0.0029526
SCAMP3	-0.364298	0.0281274
OLFML3	-0.364246	0.014763
DUSP13	-0.364178	0.014763
SARS2	-0.363995	0.0018648
KLHL8	-0.363982	0.0116571
DDX19B	-0.363813	0.0001554
HIAT1	-0.36381	0.000621601
ACCN2	-0.363696	0.00466201
C2orf68	-0.363622	0.0379176
C18orf18	-0.363519	0.0281274
SLC44A4	-0.363469	0.0355562
TGM2	-0.363458	0.014763
SLAMF8	-0.363436	0.014763
DUS2L	-0.36337	0.0206682
ZNF593	-0.363316	0.00466201
DLG4	-0.363188	0.0404213
GIT1	-0.363158	0.0281274
TREM2	-0.363096	0.040274
SGPL1	-0.363083	0.0379176
MPZL3	-0.363079	0.0116571
PPT2	-0.362832	0.0273095
ANXA6	-0.362767	0.0018648
B4GALT4	-0.36276	0.0281274
GMPS	-0.362714	0.0238452
MIR181C	-0.362599	0.0029526
FOXM1	-0.362597	0.0281274
HLA-DMA	-0.362523	0.0379176
MS4A6E	-0.362503	0.014763
ATOH8	-0.362465	0.0238452
PPP1R16B	-0.362455	0.0010878
VPS4A	-0.362377	0.0206682
2019-03-06	-0.362353	0.00466201
GUCY2E	-0.362351	0.00466201
ICMT	-0.362344	0.0016163
FAM193B	-0.362316	0.00699301
SLC22A18AS	-0.362243	0.00466201
NCOR2	-0.362189	0.0281274
ZNRF2	-0.362096	0.00466201
LIPC	-0.362063	0.014763
NELF	-0.362014	0.00699301
RRBP1	-0.361673	0.014763
BLVRB	-0.361645	0.014763
P2RY6	-0.361597	0.0100267
HNRNPF	-0.361571	0.000621601
CEACAM6	-0.361566	0.00325308
C17orf55	-0.361553	0.0281274
RTN4RL1	-0.36136	0.00699301
FAR2	-0.361108	0.0206682
PITPNM2	-0.361094	0.014763
PTPRJ	-0.361008	0.0206682
LMO4	-0.360988	0.0281274
KCNK5	-0.360881	0.00860255
RNF212	-0.360744	0.00454463
HCG18	-0.360694	0.0104118
UHRF1BP1L	-0.360689	0.00466201
DOK4	-0.360611	0.0206682
IGFBP3	-0.360499	0.0379176
C7orf28B	-0.360439	0.0104118
RFC2	-0.360364	0.0001554
FGF9	-0.360309	0.00699301
SDC3	-0.360253	0.0281274
MS4A3	-0.360139	0.014763
FHOD1	-0.360055	0.0104118
SLC43A1	-0.360036	0.0029526
MYCBP2	-0.359724	0.0238452
ATP5G1	-0.359625	0.0104118
ACCN3	-0.35961	0.0104118
GALNT10	-0.359578	0.00230484
EPB41L5	-0.359505	0.0379176
HINT1	-0.359492	0.00699301
PRKCA	-0.35942	0.000621601
SKI	-0.359349	0.0206682
SPG11	-0.35931	0.0379176
BCL2	-0.359273	0.0379176
[truncated: 3,367 more rows]

## Sheet: DEMG
DEMGs based on GSE42148 and GSE107143
Up-hyper gene	Up-hypo gene	Down-hyper gene	Down-hypo gene
ABHD13	ABCC1	A2BP1	AADACL3
ABL1	ABHD2	ADARB2	ABCC8
ACVR1B	ADAMTS14	ADORA2B	AIM2
AGPHD1	ADPGK	ALG10B	ANKRD56
AKT2	AGAP11	ARHGAP12	C12orf23
ARHGAP15	AGK	ARHGEF10	C12orf29
ATP13A1	AGXT	ASCL2	C1orf63
ATP8B3	AKAP8L	ATAD1	C21orf33
ATXN1L	AMPD2	BAG2	C3orf75
BAIAP2L1	ANKRD6	BBS12	C4orf43
BEGAIN	AQP9	C12orf65	C6orf170
C1orf55	AREG	C1orf35	C8orf59
C1orf88	ARHGAP24	C9orf142	CALHM2
C21orf66	ARSG	C9orf23	CCDC127
CCDC138	ASAP1	CCDC101	CCDC77
CCNL1	ATF7	CCDC117	CDKN1C
CDC42	ATG16L2	CD3EAP	CHRNA4
CHD3	ATP6V1B1	CETN3	CRIP1
CHRNB2	B4GALT1	CLK4	CRIP2
CLYBL	BCL7B	CPOX	CX3CR1
CRTC3	BHLHE40	CST7	DENND2D
CUGBP2	BZW1	CTTNBP2	DHX36
DDX5	C1orf125	DDIT4L	DNAJC24
DENND3	C22orf32	DGCR5	DOCK4
DENND5A	C6orf141	DKKL1	ELMOD2
DHX40	CABLES2	DLL3	EPHB3
DOCK6	CAMKK1	DMRT2	ETV2
DOT1L	CAMKK2	DSC3	F2RL3
DYNLL2	CAP1	EED	FAIM
FAM132A	CAPN3	FAM46A	FAM164C
FAM48A	CCL1	FANCF	FAM43A
FAM55C	CCNY	FANCL	FTSJD1
FER	CD34	FASTKD2	GALNT3
FLJ31306	CD59	FHL2	GIMAP8
FN1	CDADC1	FREM2	HAUS6
G0S2	CDC42EP3	GMNN	HMGCR
GNMT	CDC42SE1	GOPC	HOXA2
GPSM2	CDR2	GPN2	ID3
H3F3B	CEACAM6	GPR6	IER5L
HHIP	CFLAR	GRAP2	IL26
IKZF5	CHPT1	GREB1L	ITGB3BP
INPP4A	CHST11	GRID2	KBTBD6
IRAK3	CITED4	HDHD2	KLHL25
IRS2	CLN6	HIST1H4B	LFNG
ITGB4	CNTN1	HIST3H2A	LIMD1
IVNS1ABP	CNTN2	IFI27L2	LOC100130987
JUND	CPNE2	KIAA1279	MON1A
KDM2A	CSF3R	KIAA1826	MUCL1
KDR	CSGALNACT2	L1TD1	MYOM2
KIAA2018	CSNK1D	LOC729678	NRXN2
KIF13A	CUEDC1	MCC	P2RY6
KIFC1	CXCL6	MIS12	PATE3
KLHL12	DIP2A	MPPED1	PIGV
LHX3	EFHD2	MRPL39	PIH1D2
LOC389634	EIF2C4	NDC80	PITX1
LOC440944	ELL2	NDUFS8	PPP2R2B
LOC642597	EPHB1	NEDD1	PPT2
LPAR2	ERGIC1	PALLD	PREPL
LPPR2	EZR	PCDHA12	PRR5L
LRRC16A	FAM105B	PDE8B	RAD50
MAFB	FAM193B	PHYHIPL	RARG
MAGOHB	FAM65A	PID1	RNGTT
MALAT1	FBN3	PIGF	SLAMF8
MAML2	FEM1B	PMVK	SNAPC3
MAML3	FIGN	POLR3A	SSC5D
MARCKS	FKBP5	POR	ST6GALNAC6
MBD6	FLJ43663	PTGDR	STX5
MCFD2	FLOT2	PYROXD1	SUNC1
MCM9	FNDC3B	RASL10A	TCF12
MICALL2	FOXK2	RHBDD1	TMEM104
MLLT10	FUT4	RPRD1A	TMEM181
MMAB	GABBR1	SIRT4	TNFAIP1
MSRB3	GGA1	SLC5A3	TNFRSF8
MYT1L	GLUL	SLITRK1	TREX1
NAV2	GRK6	SPIB	TRIAP1
NCKAP5	GRLF1	SYT17	TRIM13
NR1D1	H2AFJ	TC2N	TRPC1
NUDT16P	HCG27	TFAP2D	UBE2T
PAPD5	HERC2	TMEM132B	UBP1
PAPSS1	HIC2	TMEM41B	UBR1
PBX2	HNRNPL	TNFRSF19	USP53
PCDH21	ICA1	TPPP3	VGLL4
PCOLCE2	IFNAR2	TRAPPC4	ZBTB24
PCSK2	IMPA2	TRAPPC5	ZC3H6
PDLIM7	IMPDH1	TRNP1	ZNF212
PER3	INPP5A	TSC22D1	ZNF593
PLEKHH1	IPCEF1	TUBE1	ZNF706
PPARGC1B	ITCH	UNC5A	ZNRF2
PPP3CA	ITPRIP	VCPIP1
PROK2	JMJD6	WNT6
PRPF18	KCNQ1	ZBTB9
PRRT4	KDM2B	ZC3H10
PTGER2	KIAA0895L	ZFYVE19
PTGS2	KIAA1530	ZNF229
R3HDM1	KIF7	ZNF232
RAB26	KIT	ZNF271
RAB43	KRAS	ZNF540
RAPGEF6	LASP1	ZNF564
RBM47	LNP1	ZNF613
RGL3	LOC220729	ZNRD1
RNF169	LOC283050
RPS6KA5	LRRC25
RRAGD	LRRFIP1
RXRG	MAEA
SF1	MAP1LC3A
SFRS14	MAP7
SFRS18	MAPKAP1
SFRS6	MAPKAPK3
SNHG7	MARCH8
SON	MED29
SORD	MEGF6
SOX4	METTL10
ST3GAL2	MFN2
STAT3	MGAT4A
STK35	MGRN1
SYNCRIP	MLF2
TBX20	MLLT4
TCP11L2	MMP25
THBS4	MMP9
TLE3	MPO
TMEM196	MPPE1
TP53I11	MPZL1
TRIM71	MS4A3
TRIOBP	MSRA
TSC22D2	MTERFD2
TSPAN19	MYB
UBA3	MYO7B
UBE2D3	NACC2
ULBP1	NAT8
WIZ	NCAPG2
XRN2	NCOR2
XRRA1	NFIL3
ZIC1	OCLN
ZNF445	ODZ2
ZNF815	OGDH
	OLFM4
	OSTalpha
	PAQR5
	PER1
	PEX5
	PIK3R6
	PLAUR
	PLCL2
	PLD1
	PLIN4
	PPM1F
	PPP2CA
	PRDXDD1P
	PTBP1
	PTCD2
	PTEN
	PTPRJ
	PVRL1
	RALGAPA2
	RBBP6
	RBM15B
	RELL1
	RERE
	RNF166
	ROPN1L
	RPL22
	RUNX1
	SCAMP4
	SGK1
	SGSM2
	SH3BP2
	SLC11A1
	SLC17A9
	SLC19A1
	SLC23A1
	SLC24A6
	SLC25A45
	SLC43A3
	SLC48A1
	SNTB1
	SPAG1
	SPRED2
	SPTBN1
	SRF
	SRXN1
	SSH3
	STAG1
	STK24
	STK40
	SVIL
	TCTEX1D1
	TGOLN2
	TM6SF1
	TMEM143
	TNFRSF12A
	TP53INP2
	TPCN2
	TPM3
	TPST1
	TRDMT1
	TREM1
	TRERF1
	TRIB1
	TRPM6
	TTLL3
	UBE2J1
	UHRF1BP1L
	USP12
	VAMP1
	VENTX
	WDFY4
	YTHDF1
	ZBTB25
	ZBTB7B
	ZDHHC18
	ZMYM5
	ZXDC
